# Supplementary material for: Comparative genomic insight into the myxobacterial carbohydrate-degrading potential
Source: Front Microbiol. 2025 May 7;16:1550287. doi: 10.3389/fmicb.2025.1550287 (PMC12093494; doi:10.3389/fmicb.2025.1550287)
Supplement: SUPPLEMENTARY TABLE S1 — Detailed genome statistics information for all 61 myxobacterial genomes showcases their taxonomy information, abbreviated tags used throughout the study, genome size, GC content, CDS information, CAZy-specific CDS density, RNA information, source file RefSeq links, and individual category and total CAZyme domain distribution counts. Columns represented as heatmaps range from red as the lowest, yellow in the middle, and green as the highest value in that column. Columns (B, C, and D) are color-coded as per their family taxonomy. [file Table_1.xlsx]

## Sheet: Table S1
SN	Suborder	Family	Organism_Name	Tags	Genome_Size (bp)	GC_content	Contigs	Negative_CDS	Positive_CDS	Negative_CDS%	Positive_CDS%	Total_CDS	CAZy CDS	%CAZy CDS	t_RNA	r_RNA	nc_RNA	other_RNA	total_RNA	RefSeq_link	GH	AA	GT	CE	PL	CBM	TOTAL
1	Cystobacterineae	Anaeromyxobacteraceae	Anaeromyxobacter dehalogenans 2CP-1	Ad1	5029329	74.7165	1	2172	2334	48.2024	51.7976	4506	150	3.32889	49	6	3	1	59	ftp://ftp.ncbi.nlm.nih.gov/genomes/all/GCF/000/022/145/GCF_000022145.1_ASM2214v1	38	5	74	19	3	18	157
2	Cystobacterineae	Anaeromyxobacteraceae	Anaeromyxobacter dehalogenans 2CP-C	AC	5013479	74.9053	1	2345	2129	52.4139	47.5861	4474	153	3.41976	49	6	3	1	59	ftp://ftp.ncbi.nlm.nih.gov/genomes/all/GCF/000/013/385/GCF_000013385.1_ASM1338v1	38	4	72	26	6	14	160
3	Cystobacterineae	Anaeromyxobacteraceae	Anaeromyxobacter sp. Fw109-5	AsF	5277990	73.5314	1	2308	2289	50.2067	49.7933	4597	137	2.9802	53	6	2	1	62	ftp://ftp.ncbi.nlm.nih.gov/genomes/all/GCF/000/017/505/GCF_000017505.1_ASM1750v1	42	4	70	18	2	10	146
4	Cystobacterineae	Anaeromyxobacteraceae	Anaeromyxobacter sp. K	AsK	5061632	74.8407	1	2203	2279	49.1522	50.8478	4482	152	3.39134	49	6	3	1	59	ftp://ftp.ncbi.nlm.nih.gov/genomes/all/GCF/000/020/805/GCF_000020805.1_ASM2080v1	38	5	76	20	5	17	161
5	Cystobacterineae	Archangiaceae	Archangium gephyra DSM 2261	Arge	12489432	69.4488	1	4935	4915	50.1015	49.8985	9850	357	3.62437	90	9	3	1	103	ftp://ftp.ncbi.nlm.nih.gov/genomes/all/GCF/001/027/285/GCF_001027285.1_ASM102728v1	104	19	106	68	13	71	381
6	Cystobacterineae	Archangiaceae	Archangium primigenium ATCC 29037	Ap	9491554	70.675	3	3853	3842	50.0715	49.9285	7695	342	4.44444	63	12	3	1	79	ftp://ftp.ncbi.nlm.nih.gov/genomes/all/GCF/016/904/885/GCF_016904885.1_OleMiss_Aprim	136	13	71	66	10	96	392
7	Cystobacterineae	Archangiaceae	Archangium violaceum SDU34	ArviSDU34	12677854	68.4003	1	5255	5358	49.5147	50.4853	10613	453	4.26835	85	12	2	1	100	ftp://ftp.ncbi.nlm.nih.gov/genomes/all/GCF/016/859/125/GCF_016859125.1_ASM1685912v1	168	21	100	80	24	125	518
8	Cystobacterineae	Archangiaceae	Archangium violaceum SDU8	Av8	13213980	68.8551	1	5316	5145	50.8173	49.1827	10461	457	4.36861	83	12	3	1	99	ftp://ftp.ncbi.nlm.nih.gov/genomes/all/GCF/016/887/565/GCF_016887565.1_ASM1688756v1	165	20	99	90	29	126	529
9	Cystobacterineae	Archangiaceae	Cystobacter ferrugineus Cbfe23	Cyfe	12051756	68.4943	42	4907	4993	49.5657	50.4343	9900	474	4.78788	65	13	3	1	82	ftp://ftp.ncbi.nlm.nih.gov/genomes/all/GCF/001/887/355/GCF_001887355.1_ASM188735v1	196	23	90	85	25	138	557
10	Cystobacterineae	Archangiaceae	Cystobacter fuscus DSM 52655	Cyfu52655	12349744	68.4868	1	4887	5056	49.1502	50.8498	9943	493	4.95826	61	12	3	1	77	ftp://ftp.ncbi.nlm.nih.gov/genomes/all/GCF/002/305/875/GCF_002305875.1_ASM230587v1	197	23	85	89	32	158	584
11	Cystobacterineae	Archangiaceae	Hyalangium minutum DSM 14724	Hm	11186183	67.973	44	4452	4371	50.459	49.541	8823	317	3.59288	74	3	2	1	80	ftp://ftp.ncbi.nlm.nih.gov/genomes/all/GCF/000/737/315/GCF_000737315.1_ASM73731v1	92	24	75	64	13	83	351
12	Cystobacterineae	Archangiaceae	Melittangium boletus DSM 14713	Mebo	9910441	68.4395	1	4093	4011	50.5059	49.4941	8104	380	4.68904	60	12	3	1	76	ftp://ftp.ncbi.nlm.nih.gov/genomes/all/GCF/002/305/855/GCF_002305855.1_ASM230585v1	162	18	71	66	18	118	453
13	Cystobacterineae	Archangiaceae	Stigmatella aurantiaca DW4/3-1	Sa	10260756	67.4586	1	4286	3943	52.0841	47.9159	8229	382	4.64212	50	6	2	1	59	ftp://ftp.ncbi.nlm.nih.gov/genomes/all/GCF/000/165/485/GCF_000165485.1_ASM16548v1	160	23	77	59	19	116	454
14	Cystobacterineae	Archangiaceae	Stigmatella erecta DSM 16858	Se	9217225	69.4066	47	3640	3741	49.3158	50.6842	7381	380	5.14835	51	3	2	1	57	ftp://ftp.ncbi.nlm.nih.gov/genomes/all/GCF/900/111/745/GCF_900111745.1_IMG-taxon_2693429888_annotated_assembly	155	28	74	56	21	116	450
15	Cystobacterineae	Archangiaceae	Vitiosangium sp. GDMCC 1.1324	Viti	14076305	68.3076	80	5699	5713	49.9387	50.0613	11412	451	3.95198	81	6	3	1	91	ftp://ftp.ncbi.nlm.nih.gov/genomes/all/GCF/003/044/305/GCF_003044305.1_ASM304430v1	149	28	95	101	17	114	504
16	Cystobacterineae	Myxococcaceae	Aggregicoccus sp. 17bor-14	Agg	6926196	72.9736	38	3002	2947	50.4623	49.5377	5949	199	3.3451	48	3	3	1	55	ftp://ftp.ncbi.nlm.nih.gov/genomes/all/GCF/009/659/535/GCF_009659535.1_ASM965953v1	45	11	75	44	14	20	209
17	Cystobacterineae	Myxococcaceae	Corallococcus aberystwythensis AB050A	Coab	9981836	69.9897	625	4162	4108	50.3265	49.6735	8270	331	4.00242	54	6	3	1	64	ftp://ftp.ncbi.nlm.nih.gov/genomes/all/GCF/003/612/165/GCF_003612165.1_ASM361216v1	103	24	90	65	16	64	362
18	Cystobacterineae	Myxococcaceae	Corallococcus carmarthensis CA043D	Coca	10793792	69.929	530	4592	4294	51.6768	48.3232	8886	352	3.96129	53	6	3	1	63	ftp://ftp.ncbi.nlm.nih.gov/genomes/all/GCF/003/611/695/GCF_003611695.1_ASM361169v1	93	27	99	74	17	75	385
19	Cystobacterineae	Myxococcaceae	Corallococcus coralloides B035	CocoB	9587888	70.2585	1	3844	3825	50.1239	49.8761	7669	282	3.67714	59	9	3	1	72	ftp://ftp.ncbi.nlm.nih.gov/genomes/all/GCF/004/104/415/GCF_004104415.1_ASM410441v1	73	22	88	51	14	60	308
20	Cystobacterineae	Myxococcaceae	Corallococcus coralloides DSM 2259	Coco2259	10080619	69.8969	1	4047	4028	50.1176	49.8824	8075	318	3.93808	60	9	3	1	73	ftp://ftp.ncbi.nlm.nih.gov/genomes/all/GCF/000/255/295/GCF_000255295.1_ASM25529v1	89	24	90	63	18	65	349
21	Cystobacterineae	Myxococcaceae	Corallococcus exercitus AB043B	Coexe	10256052	70.2445	690	4311	4165	50.8613	49.1387	8476	319	3.76357	52	6	3	1	62	ftp://ftp.ncbi.nlm.nih.gov/genomes/all/GCF/013/116/705/GCF_013116705.1_ASM1311670v1	104	24	85	59	17	62	351
22	Cystobacterineae	Myxococcaceae	Corallococcus exiguus DSM 14696	Coexi	10409496	69.6005	36	4035	4301	48.4045	51.5955	8336	317	3.80278	58	3	3	1	65	ftp://ftp.ncbi.nlm.nih.gov/genomes/all/GCF/009/909/105/GCF_009909105.1_ASM990910v1	83	24	98	62	14	62	343
23	Cystobacterineae	Myxococcaceae	Corallococcus interemptor AB047A	Coin	9471940	69.958	459	4067	3796	51.7233	48.2767	7863	288	3.66272	53	7	3	1	64	ftp://ftp.ncbi.nlm.nih.gov/genomes/all/GCF/003/668/875/GCF_003668875.1_ASM366887v1	88	20	81	56	12	57	314
24	Cystobacterineae	Myxococcaceae	Corallococcus llansteffanensis CA051B	Coll	10526383	70.3321	1244	4517	4239	51.5875	48.4125	8756	343	3.91731	52	3	3	1	59	ftp://ftp.ncbi.nlm.nih.gov/genomes/all/GCF/003/612/055/GCF_003612055.1_ASM361205v1	97	26	93	67	22	76	381
25	Cystobacterineae	Myxococcaceae	Corallococcus praedator CA031B	Copr	10510652	69.653	1491	4603	4367	51.3155	48.6845	8970	339	3.77926	55	9	2	1	67	ftp://ftp.ncbi.nlm.nih.gov/genomes/all/GCF/003/612/125/GCF_003612125.1_ASM361212v1	94	24	93	67	17	74	369
26	Cystobacterineae	Myxococcaceae	Corallococcus sicarius CA040B	Cosi	10393104	70.2098	802	4162	4208	49.7252	50.2748	8370	326	3.89486	53	6	3	2	64	ftp://ftp.ncbi.nlm.nih.gov/genomes/all/GCF/003/611/735/GCF_003611735.1_ASM361173v1	88	25	94	62	17	72	358
27	Cystobacterineae	Myxococcaceae	Corallococcus terminator CA054A	Cote	10351705	69.5364	863	4109	4327	48.7079	51.2921	8436	342	4.05405	54	3	3	1	61	ftp://ftp.ncbi.nlm.nih.gov/genomes/all/GCF/003/611/635/GCF_003611635.1_ASM361163v1	89	21	92	74	21	78	375
28	Cystobacterineae	Myxococcaceae	Myxococcus eversor AB053B	Meve	11394166	68.9188	124	4407	4605	48.9015	51.0985	9012	314	3.48424	78	3	3	1	85	ftp://ftp.ncbi.nlm.nih.gov/genomes/all/GCF/010/894/455/GCF_010894455.1_ASM1089445v1	72	16	89	67	22	73	339
29	Cystobacterineae	Myxococcaceae	Myxococcus fulvus 124B02	Mfb	11048835	69.9627	1	4498	4163	51.934	48.066	8661	316	3.64854	79	9	3	1	92	ftp://ftp.ncbi.nlm.nih.gov/genomes/all/GCF/000/988/565/GCF_000988565.1_ASM98856v1	71	15	89	72	20	77	344
30	Cystobacterineae	Myxococcaceae	Myxococcus hansupus	Mh	9490432	69.1669	1	3680	3794	49.2374	50.7626	7474	254	3.39845	70	12	3	1	86	ftp://ftp.ncbi.nlm.nih.gov/genomes/all/GCF/000/280/925/GCF_000280925.3_ASM28092v3	66	16	79	51	8	57	277
31	Cystobacterineae	Myxococcaceae	Myxococcus llanfairpwllgwyngyllgogerychwyrndrobwllllantysiliogogogochensis AM401	Ml	12411432	68.6575	1077	5210	5135	50.3625	49.6375	10345	358	3.46061	84	7	3	1	95	ftp://ftp.ncbi.nlm.nih.gov/genomes/all/GCF/006/636/215/GCF_006636215.1_ASM663621v1	84	17	100	73	25	92	391
32	Cystobacterineae	Myxococcaceae	Myxococcus macrosporus DSM 14697	Myma14697	8973512	70.6204	1	3666	3583	50.5725	49.4275	7249	232	3.20044	66	12	3	1	82	ftp://ftp.ncbi.nlm.nih.gov/genomes/all/GCF/002/305/895/GCF_002305895.1_ASM230589v1	61	13	79	41	12	48	254
33	Cystobacterineae	Myxococcaceae	Myxococcus macrosporus HW-1	Myma1	9003593	70.6251	1	3738	3544	51.3321	48.6679	7282	233	3.19967	69	10	3	1	83	ftp://ftp.ncbi.nlm.nih.gov/genomes/all/GCF/000/219/105/GCF_000219105.1_ASM21910v1	60	14	81	39	13	47	254
34	Cystobacterineae	Myxococcaceae	Myxococcus stipitatus DSM 14675	Ms	10350586	69.1922	1	4255	3781	52.9492	47.0508	8036	264	3.28522	82	9	3	1	95	ftp://ftp.ncbi.nlm.nih.gov/genomes/all/GCF/000/331/735/GCF_000331735.1_ASM33173v1	53	18	84	57	19	52	283
35	Cystobacterineae	Myxococcaceae	Myxococcus vastator AM301	Mvas	8990913	69.9184	1008	3971	3684	51.8746	48.1254	7655	249	3.25278	59	7	2	1	69	ftp://ftp.ncbi.nlm.nih.gov/genomes/all/GCF/010/894/475/GCF_010894475.1_ASM1089447v1	66	14	83	46	10	51	270
36	Cystobacterineae	Myxococcaceae	Myxococcus virescens DSM 2260	Mvir	9240716	69.1322	57	3814	3707	50.7113	49.2887	7521	237	3.15118	59	7	3	1	70	ftp://ftp.ncbi.nlm.nih.gov/genomes/all/GCF/900/101/905/GCF_900101905.1_IMG-taxon_2619619029_annotated_assembly	53	15	77	50	10	50	255
37	Cystobacterineae	Myxococcaceae	Myxococcus xanthus DK 1622	MxDk1622	9139763	68.8912	1	3695	3576	50.8183	49.1817	7271	238	3.27328	66	12	3	1	82	ftp://ftp.ncbi.nlm.nih.gov/genomes/all/GCF/000/012/685/GCF_000012685.1_ASM1268v1	51	16	77	53	9	51	257
38	Cystobacterineae	Myxococcaceae	Pyxidicoccus caerfyrddinensis CA032A	Pyca	13434823	70.1875	177	5012	5299	48.6083	51.3917	10311	377	3.65629	77	6	2	1	86	ftp://ftp.ncbi.nlm.nih.gov/genomes/all/GCF/010/894/405/GCF_010894405.1_ASM1089440v1	103	23	92	89	21	79	407
39	Cystobacterineae	Myxococcaceae	Pyxidicoccus fallax DSM 14698	Pyfa	13532887	70.4627	825	5383	5346	50.1724	49.8276	10729	432	4.02647	85	9	3	1	98	ftp://ftp.ncbi.nlm.nih.gov/genomes/all/GCF/012/933/655/GCF_012933655.1_ASM1293365v1	115	26	111	81	23	106	462
40	Cystobacterineae	Myxococcaceae	Pyxidicoccus trucidator CA060A	Pytr	12670262	70.2868	136	4912	4736	50.9121	49.0879	9648	356	3.68988	81	7	2	1	91	ftp://ftp.ncbi.nlm.nih.gov/genomes/all/GCF/010/894/435/GCF_010894435.1_ASM1089443v1	91	19	95	78	21	79	383
41	Cystobacterineae	Myxococcaceae	Simulacricoccus sp. 17bor-14	Simul	6926196	72.9736	38	3002	2949	50.4453	49.5547	5951	199	3.34398	48	3	3	1	55	ftp://ftp.ncbi.nlm.nih.gov/genomes/all/GCF/015/354/265/GCF_015354265.1_ASM1535426v1	45	11	75	44	14	20	209
42	Cystobacterineae	Vulgatibacteraceae	Vulgatibacter incomptus DSM 27710	Vui	4350553	68.9393	1	1880	1750	51.7906	48.2094	3630	93	2.56198	48	10	3	1	62	ftp://ftp.ncbi.nlm.nih.gov/genomes/all/GCF/001/263/175/GCF_001263175.1_ASM126317v1	19	8	36	19	8	8	98
43	Nannocystineae	Kofleriaceae	Haliangium ochraceum DSM 14365	Ho	9446314	69.4834	1	3341	3514	48.7381	51.2619	6855	205	2.99052	47	6	3	1	57	ftp://ftp.ncbi.nlm.nih.gov/genomes/all/GCF/000/024/805/GCF_000024805.1_ASM2480v1	56	12	63	43	7	46	227
44	Nannocystineae	Kofleriaceae	Kofleriaceae bacterium H4_MYX2	Kofl	9598930	74.7215	133	4116	3981	50.8336	49.1664	8097	166	2.05014	73	3	3	1	80	ftp://ftp.ncbi.nlm.nih.gov/genomes/all/GCA/015/075/455/GCA_015075455.1_ASM1507545v1	42	13	46	39	3	26	169
45	Nannocystineae	Nanocystaceae	Enhygromyxa salina SWB007	Es	10602692	68.1755	192	4085	4121	49.7806	50.2194	8206	174	2.1204	51	6	3	1	61	ftp://ftp.ncbi.nlm.nih.gov/genomes/all/GCF/002/994/635/GCF_002994635.1_ASM299463v1	39	17	42	43	14	28	183
46	Nannocystineae	Nanocystaceae	Nannocystis exedens DSM 71	Ne	12059053	72.1137	2	4683	4677	50.0321	49.9679	9360	212	2.26496	81	9	3	1	94	ftp://ftp.ncbi.nlm.nih.gov/genomes/all/GCF/002/343/915/GCF_002343915.1_ASM234391v1	52	15	49	62	14	29	221
47	Nannocystineae	Nanocystaceae	Plesiocystis pacifica SIR-1	Pp	10587646	70.6572	237	4150	4124	50.1571	49.8429	8274	167	2.01837	92	6	3	1	102	ftp://ftp.ncbi.nlm.nih.gov/genomes/all/GCF/000/170/895/GCF_000170895.1_ASM17089v1	43	9	30	54	6	31	173
48	Nannocystineae	Nanocystaceae	Pseudenhygromyxa sp. WMMC2535	Pseu	10191795	69.6273	39	3980	3815	51.0584	48.9416	7795	173	2.21937	49	6	3	1	59	ftp://ftp.ncbi.nlm.nih.gov/genomes/all/GCF/011/083/025/GCF_011083025.2_ASM1108302v2	41	11	38	49	12	28	179
49	Sorangiineae	Labilitrichaceae	Labilithrix luteola DSM 27648	Ll	12191466	66.1424	1	5211	5327	49.4496	50.5504	10538	300	2.84684	60	12	2	1	75	ftp://ftp.ncbi.nlm.nih.gov/genomes/all/GCF/001/263/205/GCF_001263205.1_ASM126320v1	69	19	81	96	7	36	308
50	Sorangiineae	Polyangiaceae	Chondromyces apiculatus DSM 436	Cap	11577721	70.2899	182	4417	4261	50.8988	49.1012	8678	274	3.15741	82	3	2	1	88	ftp://ftp.ncbi.nlm.nih.gov/genomes/all/GCF/000/601/485/GCF_000601485.1_Chondromyces_apiculatus_DSM_436_genome_assembly	77	19	56	76	15	54	297
51	Sorangiineae	Polyangiaceae	Chondromyces crocatus Cm c5	Cccc	11388132	68.7091	1	4053	4132	49.5174	50.4826	8185	255	3.11546	96	9	2	1	108	ftp://ftp.ncbi.nlm.nih.gov/genomes/all/GCF/001/189/295/GCF_001189295.1_ASM118929v1	77	18	57	68	12	45	277
52	Sorangiineae	Polyangiaceae	Minicystis rosea DSM 24000	Mir	16040666	69.1023	1	6363	6311	50.2051	49.7949	12674	379	2.99037	103	12	2	1	118	ftp://ftp.ncbi.nlm.nih.gov/genomes/all/GCF/001/931/535/GCF_001931535.1_ASM193153v1	111	26	85	93	20	62	397
53	Sorangiineae	Polyangiaceae	Pajaroellobacter abortibovis BTF92-0548A/99-0131	Paja	1821632	47.451	1	827	873	48.6471	51.3529	1700	50	2.94118	44	3	1	1	49	ftp://ftp.ncbi.nlm.nih.gov/genomes/all/GCF/001/931/505/GCF_001931505.1_ASM193150v1	9	2	26	10	0	4	51
54	Sorangiineae	Polyangiaceae	Polyangium fumosum DSM 14668	Pfum	12981589	68.7673	201	5141	5064	50.3773	49.6227	10205	287	2.81235	78	10	2	0	90	ftp://ftp.ncbi.nlm.nih.gov/genomes/all/GCF/005/144/585/GCF_005144585.1_ASM514458v1	88	18	61	80	13	40	300
55	Sorangiineae	Polyangiaceae	Polyangium spumosum DSM 14734	Pspu	10760459	69.4733	61	4399	4166	51.3602	48.6398	8565	217	2.53357	69	11	2	1	83	ftp://ftp.ncbi.nlm.nih.gov/genomes/all/GCF/009/649/845/GCF_009649845.1_ASM964984v1	58	13	63	53	13	29	229
56	Sorangiineae	Polyangiaceae	Sorangium cellulosum So ce26	Soce26	14557589	71.7289	1	5190	5250	49.7126	50.2874	10440	421	4.03257	59	12	2	1	74	ftp://ftp.ncbi.nlm.nih.gov/genomes/all/GCF/002/950/945/GCF_002950945.1_ASM295094v1	163	21	75	77	38	92	466
57	Sorangiineae	Polyangiaceae	Sorangium cellulosum So ce56	Soce56	13033779	71.3757	1	4765	4826	49.682	50.318	9591	374	3.89949	65	12	2	1	80	ftp://ftp.ncbi.nlm.nih.gov/genomes/all/GCF/000/067/165/GCF_000067165.1_ASM6716v1	134	19	74	78	27	71	403
58	Sorangiineae	Polyangiaceae	Sorangium cellulosum So ce836	Soce836	14598830	72.0005	1	5327	5254	50.345	49.655	10581	397	3.75201	61	12	3	1	77	ftp://ftp.ncbi.nlm.nih.gov/genomes/all/GCF/004/135/755/GCF_004135755.1_ASM413575v1	146	20	73	88	24	81	432
59	Sorangiineae	Polyangiaceae	Sorangium cellulosum So ceGT47	Soce47	11261481	72.5778	1	4109	4199	49.4584	50.5416	8308	292	3.51468	52	12	2	1	67	ftp://ftp.ncbi.nlm.nih.gov/genomes/all/GCF/004/135/735/GCF_004135735.1_ASM413573v1	118	11	60	59	16	54	318
60	Sorangiineae	Polyangiaceae	Sorangium cellulosum So0157-2	Soce0157	14782125	72.1018	1	5433	5406	50.1246	49.8754	10839	402	3.70883	65	12	3	1	81	ftp://ftp.ncbi.nlm.nih.gov/genomes/all/GCF/000/418/325/GCF_000418325.1_ASM41832v1	150	21	73	80	28	90	442
61	Sorangiineae	Sandaracinaceae	Sandaracinus amylolyticus DSM 53668	Samy	10327335	72.0359	1	4342	4339	50.0173	49.9827	8681	249	2.86833	63	6	3	1	73	ftp://ftp.ncbi.nlm.nih.gov/genomes/all/GCF/000/737/325/GCF_000737325.1_ASM73732v2	59	23	74	64	7	29	256
62												8336
63																					88.9836	17.6721	76.8197	61.0328	15.5246	63.1148
64																					84	19	77	63	14	62

## Sheet: Table S2
	Anaeromyxobacteraceae				Archangiaceae											Myxococcaceae																										Vulgatibacteraceae	Kofleriaceae		Nanocystaceae				Labilitrichaceae
	Ad1	AC	AsF	AsK	Arge	Ap	ArviSDU34	Av8	Cyfe	Cyfu52655	Hm	Mebo	Sa	Se	Viti	Agg	Coab	Coca	CocoB	Coco2259	Coexe	Coexi	Coin	Coll	Copr	Cosi	Cote	Meve	Mfb	Mh	Ml	Myma14697	Myma1	Ms	Mvas	Mvir	MxDk1622	Pyca	Pyfa	Pytr	Simul	Vui	Ho	Kofl	Es	Ne	Pp	Pseu	Ll
AA10						1	3	2	3	3		1	2	2	2		1	1	1	1	1	1		1	1	1	1	1	1	1	1			1	1	1	1		1	1
AA12					2	2	3	2	2	2	3	2	4	5	1	1	2	4	1	2	2	2		3	3	1	2			2		1	1		1			2	1		1		1						1
AA15									1	1																																				1
AA2																		1	1			1			1		1																	2			1	1	1
AA3	1	1	1	1	5	2	2	4	4	4	7	4	6	7	7	4	11	11	10	11	10	11	9	10	9	10	8	5	5	7	5	6	6	5	7	7	8	10	11	9	4	3	4	8	7	2	3	1	6
AA3_2					1	1	1		2	2					1									2		1												2							1	1		2	1
AA4	1	1	1	1	4	2	4	4	2	2	4	2	3	4	3	1	4	3	3	3	3	3	3	3	3	4	3	2	3	2	2	2	2	2	1	1	1	2	2	3	1	2	2	1	3	1	2	2	2
AA5					5	1	1	2	1	1	3	1	2	2	6			1						1	1			3	2		4			4		1	1	2	3	2		1
AA5_1											1
AA5_2													1													1
AA6	1			1		1	1	2	3	1		1			2	1										1					1			2					1		1	1	3	1	1	2	1	3	1
AA7	2	2	2	2	2	3	6	4	5	7	6	7	5	8	6	4	6	6	6	7	8	6	8	6	6	6	6	5	4	4	4	4	5	4	4	5	5	5	7	4	4	1	2	1	5	8	2	2	7
GH1					4	3	4	3	5	4	5	3	4	3	4	1	2	2	2	2	2	2	2	2	2	2	2	2	2	2	2	2	2	1	2	2	2	3	2	3	1		2	1	1	1	1		1
GH10							2	1	1	1			2	2	1	1																								1	1					1
GH100								1
GH102	1	1	1	1							1		1	1														1	1	1	1	1	1	1	1	1	1	1	2	1			1	1
GH104					1
GH105							1																																					1		1
GH109	4	2	2	4	3	8	7	6	7	5	4	8	9	10	6	1	6	6	4	5	6	5	5	4	4	5	4	3	5	4	4	4	4	2	5	4	3	2	7	2	1	1	3	2	1	2	1	1	5
GH11							1			1
GH113																																1	1										1	1					1
GH114						1	3	2	3	2		1	1	1	1		1	1	1	1	1	1	1	1	1	1	1	1	2	1	1	1	1	1	1	1	1	1	2	1					1	1	1	2	1
GH115
GH116
GH117																																										1
GH119					1	1	1	1	1	1	1	1	1	1	1		1	1	1	1	1	1		1	1	1	1
GH12					1																																										1
GH123						1
GH128		1				1	2	2	2	2	2	2	1	1	1		1	1	1	1	1	1	1	1	1	1	1	1	1	1	1	1	1		1		1	1	1	1			1		1	1		1	1
GH13	1	1		1																								1	2	1	1	2	2	1	2	2	1	1	2	1				2	1	2	2	3	4
GH130																																										1							1
GH133	2	2		2	1		1	1	1	1	1		1	1	1	1	1	1	1	1	1	1	1	1	1	1	1	1	1		1							1	1	1	1
GH135									2	1
GH136					1			1	1			1	1	1	1	1	1				1						1														1		1			1		2
GH13_1																																												1	1	1	1	1	1
GH13_10	1	2	1	2	3	2	2	3	3	3	3	2	3	3	2	2	2	2	2	2	2	2	2	3	2	3	3	2	2	1	2	1	1	1	1	1	1	2	1	1	2	1	1			1			2
GH13_11	1	1	2	1	3	3	3	4	3	3	3	3	3	3	3	2	3	3	3	3	3	3	3	3	4	3	3	3	3	3	3	3	3	2	3	3	3	3	3	3	2		3		1	2	1	1	2
GH13_13					1	1	1	1	1	1	1	1	1	1	1		1	1	1	1	1	1	1	1	1	1	1																1
GH13_15												1
GH13_16	1	1	1	1	1	1	2	1	1	1	1	1	1	2	1	2	2	2	2	2	2	2	2	2	2	2	2	2	2	1	2	1	1	1	1	1	1	2	3	2	2	1	1			1			1
GH13_18																	1	1	1	1	1	1		1	1										1			1	1
GH13_19																																											1
GH13_2							1	1	1	1		1		1	1													1		1	1	1	1	1	1	1	1	1	1	1					1	1		1
GH13_20						1	1	1	1	1																												1	1	1				1				1
GH13_23																1																									1		1
GH13_26	1	1	1	1	1	1	1	1	1	1	1	1	1	1	1	1	1	1	1	1	1	1	1	1	1	1	1	1	1	1	2	1	1	1	1	1	1	1	1	1	1	1	1			1
GH13_3			1		1	1	1	1	1	1	1	1	1	1	1	1	1	1	1	1	1	1	1	2	2	2	2	1	1	1	1	1	1	1	1	1	1	1	1	1	1		1			1		1	1
GH13_31						1	1		1	1		1	1	1
GH13_32						1	1		1	1	1		1	1																													1
GH13_33			1
GH13_36	2	2		2	1	2	1	3	1	1	2	2	1	2	1		1	1	1	1	1	1	1	1	1	1	1																2
GH13_37					1												1	1		1	1		1
GH13_38																																													1		1	1
GH13_41	1	1		1	1	1	1	1	1	1	1	1	1	1	1		1	1	1	1	1	1	1	1	1	1	1
GH13_42									1	1	1	1	1	1	1			1						1	1		1																1
GH13_5																									1
GH13_6					2	1	2	2	1	2	1	1	1	1	2		1	1	1	1	1	1	1	1	1	1	1
GH13_9			1		1	1	1	1	1	1	1	1	1	1	1	1	1	1	1	1	1	1	1	1	1	1	1	4	4	3	5	3	3	3	3	2	2	4	4	3	1		1	1	1	1	1	1	1
GH13_total	8	9	8	9	16	17	19	20	19	20	17	18	17	20	16	10	16	17	15	16	16	15	15	18	19	16	17	15	15	12	17	13	13	11	14	12	11	17	18	14	10	3	15	5	6	11	6	10	12
GH140							2		1						1									1		1					1			1					3	1
GH141			1				1	1					1			1				1				1														1	1		1							1
GH142						1		1	2	2		1	1	1
GH144			1								1														1																				2
GH145						1				1
GH146							1						1		1
GH15	2	2	2	2	6	3	5	6	3	5	4	4	2	2	8	3	3	3	3	3	4	3	3	3	3	3	3	3	2	3	4	3	4	2	3	4	4	8	8	7	3	2	1	2		2			5
GH151																																												1
GH152					2	3	2	2	2	2	1	3	2	3	1		1	1	1	1	1	1	1	1	1	1	1	2	2	1	2	1	1		1			2	1	2					1
GH153	1	1		1
GH154																																													1		1	1
GH158					1												1	1	2	2	1	2	2	1	1	1	1	2	2	1	2	1	1		1			1	2	1			1			1
GH16		1	1		1	1	2	3	4	4		4	2	2			1	1		1	1			1	1	1	1	1	1		1							2	2										1
GH166			2						1	1			1																																				2
GH16_21						1		1	1	2		1								1	1	1	1	1		2												2		1
GH16_25
GH16_3	1			1	3	5	5	2	3	5	4	6	6	5	4		6	5	4	4	5	4	6	8	4	4	4	2	3	3	3	2	2	2	3	2	2	3	4	3			4			1	1
GH16_5							1	1												1
GH18					1	8	8	8	9	10	1	8	8	9	8	3	6	7	6	6	6	6	6	6	6	6	8	6	5	7	6	6	5	5	6	4	5	4	5	5	3		1
GH19					5	6	4	7	6	4	4	4	3	4	10		4	3	2	2	2	3	2	3	2	2	2		1	2	1	2	2	1	2	2	2	3	3	3				1	1	1		1
GH2					3	2	3	4	6	5		3	5	3	3													2			1							1								1	2
GH20						1	1	2	1	1	1	1	1	1	2																1			1									1						1
GH22																																																	2
GH23	6	6	7	5	13	9	10	10	14	14	16	11	11	11	15	8	13	14	11	13	15	13	13	11	13	11	13	11	10	13	13	12	12	10	12	12	10	13	12	12	8	5	4	10	6	5	7	7	7
GH24					1		2		2	1					1																			1				1		1
GH25					2	1	1	2		1		1	1	1	2		2	1						2	2	1	1				1							2	1	2					2			2	1
GH26						3	1	2	3	3		4	1	1			2	3	1	1	3	1	1	2	3	1	2			1					1				1										1
GH27
GH28	1	1	1	1			1		1			1				2																						1	1		2			1	1
GH3	1	1	3	1	6	9	9	8	11	11	7	9	9	9	6	1	2	2	2	2	2	2	2	2	2	2	2	2	2	2	2	2	2	1	2	1	1	2	2	2	1	1	4	1	1	1	1	3	2
GH30_2
GH30_3					1	2	1	2	2	2	2	2	3	3	1		1	1	1	1	1	1	1	1	1	1	1	1		1					1								1
GH30_5								1		1			1
GH30_8										1
GH30_total	0	0	0	0	1	2	1	3	2	4	2	2	4	3	1	0	1	1	1	1	1	1	1	1	1	1	1	1	0	1	0	0	0	0	1	0	0	0	0	0	0	0	1	0	0	0	0	0	0
GH31					1	2	2	2	3	4	2	5	4	6	1		1	1	1	1	1	1	1	1	1	1	1											1	2	1				3	1	1		1	2
GH32								2	1	1			1	1																	1											1
GH33					3	2		2		1	1	2	1	2	2		1	1	1	1	2	2	1		2	1	2					2	1	1			1	3	2				3	1	2	1		1	1
GH35								1	1	1																																	1	1					1
GH36																																											1
GH37					2	2	2	2	2	2	1	2	1	1	1
GH38																		1		1	1	1	1		1					1
GH39			1		2		1					1	1		2		1				1				1											1				1						1		1
GH4													1	1			1	1	1	1	1	1	1	1	1	1	1												1					1
GH42																																																	1
GH43						1	1		1				1		1		1	1			1		1	1	1	1	1
GH43_1							1			1
GH43_11					1	1		1		1		1	1	1	1		1	1	1	1	1	1	1	1	1	1	1	1	1		1							1	1	1
GH43_12																																						1
GH43_15
GH43_16
GH43_18						1
GH43_2									1	1		1	1	1
GH43_20									1	1
GH43_22							1
GH43_23							1	1	1	1			1
GH43_24							1		1	1			1	1																								1
GH43_26					1	1	3	3	4	4	2	2	2	1			1	1			1				1	1	1			1
GH43_29
GH43_3					3	1	1	1	1	1	1	1	1	1			2			1	2		1																1
GH43_30					3	3	1	1	2	1		2	1	2	1		4	1	1	3	4	1	2	1	1	1	1	1	1		1	1	1		1	1	1	2	3	1									1
GH43_32					1		1		1								1			1	1		1			1													1
GH43_34						1	1	1	1	1		1	1	1										1
GH43_36
GH43_5							1		1	1
GH43_6																																							1
GH43_8						1	2	1	1	1	1	2	1	1									1																1	1						1
GH43_9
GH43_total	0	0	0	0	9	10	15	9	16	15	4	10	11	9	3	0	10	4	2	6	10	2	7	4	4	5	4	2	2	1	2	1	1	0	1	1	1	5	8	3	0	0	0	0	0	1	0	0	1
GH44					1	3	2	2	3	3	1	3	1	1	2	1	1	1	1	1	1	1	1	1	1	1	1	1	1	1	1	1	1	1	1	1	1	1	1	1	1			1					3
GH45								2																	1	1					1			1						1						1	1	1
GH46						1	2	1	2	2		1	1	2	2		1	1	1	1	2	1	2	1	1	2	1	1	1		1			1				2	1	1			1
GH48							1	1	1	1					1
GH5			1			1	4	2	3			4	1	1		1	1			1	3		1																		1				1		2		2
GH50								1	1
GH51							1		1	1																																				1
GH52
GH53
GH55						3	1	2	2	3	2	3	3	3	2																												1
GH57	3	3	3	3	1	2	2	1	1	1	1	1	1	1	1	1	2	2	2	2	2	2	2	2	2	2	2	1	1	1	1	1	1	1	1	1	1	1	1	1	1	3		1
GH59
GH5_1						1	1		1	1		1		1	1
GH5_10																																														1
GH5_17
GH5_19
GH5_2								1	2	2
GH5_24
GH5_25
GH5_28																																													1	1	1	2
GH5_29																																												1
GH5_35					2	2			1	1	1	3	1	2											1					1
GH5_39																																															1
GH5_4							1		1	1																																	1
GH5_40																								1		1																			2		1
GH5_41																		1	1	1		1
GH5_42																					1
GH5_43							1	1
GH5_47																																											1
GH5_5						2	3	1	2	1		2		1			1											1	1		1							1	1									1	4
GH5_51						1		1	1	1		1	1	1	1
GH5_53
GH5_54													1
GH5_55
GH5_7			1		1	1	1	2	1	1	1	1			1									1				1	1	1	1	1		1	1	1	1	1	2	1
GH5_8							1	1	1	1					1																								1								1
GH5_total	0	0	2	0	3	8	12	9	13	9	2	12	4	6	4	1	2	1	1	2	4	1	1	2	1	1	0	2	2	2	2	1	0	1	1	1	1	2	4	1	1	0	2	1	4	2	6	3	6
GH6						1	2	2	2	2		2	2	1	2		1	1	1	1	1	1	1	1	1	1	1	1	1	1	1	1	1	1	1	1	1	1	1	1							1
GH62										1
GH63						1			1	1	1	1		1																													1			1	1
GH64								1					1															1										1											1
GH65					1		1	1	1	2		1	1	1	1										1																					1			1
GH66			1
GH67
GH71							1	1							1		1	1		1	1	1	1	1	1	1	1	2	2		2							2	1	2
GH73							1				1		1	1	1						1		1	1							1							1	1	1									3
GH74	3	2	1	3	5	3	5	4	4	4		4	4	5	9	7	5	3	3	3	3	4	3	3	3	3	2	2	2	2	1		1	3	3			6	9	7	7		2	3	3	6	5		3
GH75																																															1
GH76						1	1	1	2	2		3	3	3	2												1													1			1	1	1	1
GH77	2	2	3	2	2	2	2	2	2	2	2	2	3	3	3	2	2	2	2	2	2	2	2	2	2	2	2	2	2	2	2	2	2	2	2	2	2	2	2	2	2	2	2	1	1	2	1	1	2
GH78			1					1	1	1			1	1						1				1			1																			1		1
GH79																																																	1
GH8	1	1	1	1			1		1	1											1			1		1																					1
GH81						1			1	1		1	1	1																										1
GH87						4	2	5	5	6	3	6	7	4	5
GH88					3	1	1	1	2	1		2	2	1	5		1	1	1	1	1	1	1	1	1	1	1	1	2		1			1				2	2	1
GH9		1					2	1	2	2					1																														1		2
GH92						3	4	4	6	7		5	4	4	2																													1	1	1	1	1
GH93	1	1		1	1	1	1	1	1	1		1	1	1	1		2	2			1	1		2	1		1			1	1							1	1	1
GH94	1	1	1	1																																									1		1
GH95										1			1
GH97							1		2	1			1	1
GH99						1	1	2	3	4		1	2	2	1		2	1						1	1	1	1				1													1
GT1			2		8	5	5	8	6	8	3	5	3	3	5	1	3	4	4	4	4	4	2	5	5	5	4	6	5	5	6	2	3	4	3	3	2	3	6	6	1		5		1	2	1	2	2
GT10	1	1
GT102	1	1		1
GT105	1			1
GT107																																											1
GT13	1		1
GT14																									1
GT19	2	3	1	2	1	1	1	1	1	1	1	1	1	1	1	1	1	1	1	1	1	1	1	1	1	1	1	1	1	1	1	1	1	1	1	1	1	1	1	1	1	1							1
GT20	2	2	2	2	1	1	1	2	1	1	1	1	2	2	1	1	1	1	1	1	1	1	1	1	1	1	1	1	1	1	1	1	1	2	1	1	1	1	1	1	1		1	1		1		1	1
GT21		1	1	1	2	2	3	2	2	2	1	3	1	2	2	2	3	3	3	3	3	3	3	3	3	3	3	3	3	2	3	2	2	2	2	2	2	2	2	2	2	1			1	1	1	1	1
GT22					4	1	4	3	2	2	2	2	1	1	4	2	2	2	2	2	2	2	2	3	2	3	2	1	1	1	1	1	1	1	1	1	1	2	2	2	2								1
GT25	1	1	1	1
GT26	2	3	1	2	3	3	3	2	3	3	1	3	1	1	3	2	2	2	1	1	1	2	1	1	1	1	1	1	2	1	1	1	1	2	1	1	1	1	1	1	2	1				1			2
GT27					1	1		1				1																											1
GT28	2	2	2	2	1	2	1	1	2	2	1	1	1	1	1	1	1	1	1	1	1	1	1	1	1	1	2	1	1	1	1	1	1	1	1	1	1	1	1	1	1	2	3	1	2	3	1	1	4
GT2_Glyco_tranf_2_2													1	1			1
GT2_Glyco_tranf_2_3	9	7	3	8	5	5	4	3	3	3	4	4	4	4	5	3	4	5	4	5	4	4	4	3	6	4	6	6	5	4	5	4	4	4	4	4	4	6	7	5	3	3	1	4	1	2			1
GT2_Glyco_tranf_2_4																					1			1							1			1					1
GT2_Glyco_tranf_2_5
GT2_Glyco_trans_2_3	1		1	1	2	2	3	3	3	4	2	3	3	2	2	2	2	4	3	2	2	2	2	2	3	2	2	2	2	2	3	2	2	4	2	3	2	3	3	3	2		1		1				2
GT2_Glycos_transf_2	13	14	16	16	21	14	20	19	17	18	12	15	15	14	17	15	14	16	18	16	11	16	11	15	18	15	18	19	20	16	22	17	18	17	17	16	17	20	23	20	15	4	15	13	7	11	8	10	23
GT30	1	1	1	1	1	1	1	1	1	1	1	1	1	1	1	1	1	1	1	1	1	1	1	1	1	1	1	2	2	3	2	2	2	3	3	2	2	3	2	3	1	1
GT31																																								1
GT32													1				1	1					1				1	1			1									1					1
GT35	1	1	1	1	1	1	1	1	1	1	1	1	1	1	1	1	1	1	1	1	1	1	1	1	1	1	1	1	1	1	1	1	1	1	1	1	1	1	1	1	1	1	1	1	1	1	1	1	1
GT39					2			4			2		1	1	1	1	1	2	1	1	1	2		3	2	4	2	1	4	1	2	2	2	2	2	1	2		2	2	1	1		1	2	2	1	2	1
GT4	23	19	26	23	35	17	30	29	24	20	26	18	29	26	31	23	38	37	33	32	31	38	31	33	33	34	33	29	30	27	33	32	32	30	33	29	29	32	37	31	23	10	15	7	5	9	5	6	19
GT41										1																																	1		1
GT5	1	1	1	1	1	1	1	1	1	1	1	1	2	2	1	1	1	2	1	2	2	1	1	1	1	2	1	1	1	1	1	1	1	1	1	1	1	1	1	1	1	1	2	1	1	1		1	3
GT50																		1				1	1
GT51	5	5	4	5	6	6	7	8	7	7	6	6	5	6	8	5	7	7	7	9	7	8	8	8	8	8	8	6	5	7	8	6	6	5	5	6	6	8	9	8	5	3	7	7	4	4	5	5	3
GT59																									1
GT66		1			1		1	1	1	1			1	1																															1
GT7																																															1
GT70	2	2		2			1	1	1	1																																	1	1		1			1
GT76					3	2	5	1	3	3	3	2	1	1	3	2	1	2	2	2	2	2	1	2	2	1	2	2	2	1	2	1	1	2	1	1	1	1	4	1	2			1
GT8																	1																							1
GT81	1	1	1	1					1																																			2
GT83	3	3	4	3	10	7	10	8	9	6	8	6	3	2	8	8	5	7	6	7	9	8	8	6	5	6	5	6	5	5	8	3	3	5	5	4	4	5	6	5	8	1	8	5	5	5	4	3	9
GT84	1	1	1	1				1						1								1					1											1	1	1					1
GT87		1						1			1		1	1		2	1	1	1	1	1	1	1	1	1	1		2	1	2	1	1	1	1	1	1	1	1	4	2	2		1		1			1	1
GT89					3	2			3	2	1	1		1	2	2													1	1	1			1			1	1			2	5	1	1	6	1	3	4	7
GT9	2	2	2	2	1	1	1	1	1	1	1	1	1	1	1	1	1	1	1	1	1	1	1	2	1	1	1	1	1	1	1	2	2	1	3	2	2	1	3	1	1	1				4
GT90
GT94		1		1																				1		1												1	1	1
CE1	10	15	9	11	45	41	56	56	57	57	43	40	36	37	64	31	41	51	32	44	40	40	35	40	40	33	45	47	52	35	50	28	27	43	29	36	36	60	56	55	31	13	24	25	31	42	34	34	60
CE11	1	1	1	1	1	1	1	1	1	1	1	1	1	1	1	1	1	1	1	1	1	1	1	1	1	1	1	1	1	1	1	1	1	1	1	1	1	1	1	1	1	1							1
CE12									1		1						1	1	1	1	1	1	1	1	1	1	1												1							1	1	1
CE13			2		2	3	2	2	2	2	2	2	3	2	3	2	1	1	2	1	1	1	1	2	2	3	3	2	1	1	2	1	1	1	1	1	1	4	2	4	2		2	3	4	7	4	2	2
CE14	1	1		1	3	4	3	4	2	4	2	6	3	3	1		5	3	4	4	2	5	4	2	3	4	3	2	3	2	2	2	2	2	3	2	2	2	3	2			2	2		1		1	2
CE15														1
CE16									1	1		1		1			1	2				1		2	4	2	2	1			1				2
CE18													1
CE2					3	3	2	3	3	7		4	2	2	3		1	1	1	1	1	1	1	1	1	1	1	3	1	2	1	1	1	1	1	1	2	2	1	2					1	1	1	1	12
CE3	2	3	2	2	3	6	8	6	6	5	2	4	5	3	4	5	5	3	3	3	4	3	4	4	4	4	4	3	4	2	3	2	2	3	2	2	3	4	4	4	5		2		2	3	2	2	1
CE4	4	4	2	4	6	4	6	10	6	7	9	5	4	5	16	2	5	7	4	4	4	4	5	5	6	4	7	4	4	4	6	5	4	3	5	4	4	9	6	7	2	4	7	5	4	3	6	3	16
CE5		1	1		2	1		1		1	2		1		2	1		1			1	1					1											2	1		1						1	1
CE6									1																					1						1	1											1	1
CE7	1	1	1	1	2	2	2	6	3	3	2	2	2		6	2	3	2	2	3	3	3	3	8	3	8	6	3	6	3	5	1	1	3	2	2	3	5	6	4	2	1	4	4		3	4	1	1
CE8									1																																		1		1	1	1	1
CE9					1	1	1	1	1	2		1	1	1	1		1	1	1	1	1	1	1	1	2	1	1	1	1		2			1									1				1	1
PL1							1	2	2	2						1												1			1		1	1	1	1			1	1	1		1
PL10
PL10_1										2
PL10_2									1	1
PL10_3																	1	1		1	1		1				1	1	1		1			1				1	1				1		1	2		1
PL11							2	1	1	1																																			2
PL11_1									1
PL12					1						2																1				1							1		1		1
PL12_2																												1
PL12_3	1	1		1	1	1	1	1	1	1	1	1	1	1	1	2	1	1	1	1	1	1	1	1	1	1	1	1	1	1	1	1	1	1	1	1	1	1	1	1	2	1				1
PL14									1										1	1	1	1		1	2	1	1	1			1														1
PL14_3							2		1			1												1																1			1	1	1		1
PL15									1	1											1								1										1
PL1_11
PL1_2										1																																			1
PL1_4								1		1
PL1_5
PL1_6							1		1	1
PL1_7																																														1
PL20					3	5	5	6	5	6	2	5	6	6	9		3	5	4	4	5	4	4	5	3	3	3	4	3	2	4	3	3	4	3	3	3	4	2	3
PL21																			1
PL22	2	2	1	3	1	1	2	3	1	1	2	2	3	1	1	1	1	2	2	2	1	2	2	2	2	2	2	1	1	1	1	2	2	3	1	1	1	3	1		1		2		1		1		1
PL22_1								1		1		1					2	1	1	2	1			1	1		1	1	1				1	1					1										1
PL22_2																											1
PL26																													1									1		1
PL29		2				1		1			1	1	2	1			1			1		1		1		1	1	1			1									1		5			1	1	1	1
PL31							1	3		1		2	1	1	1			2				1	1	3	2	2	3	1	2		1			1				1	3	1						2
PL33_1																																	1
PL34					1		1																																			1
PL35
PL38			1							1							1			1	1			1		1	1																					1
PL39					1		1																																			1
PL3_1
PL3_5							1	1	1	1					1
PL4										1
PL4_1								1		1
PL6														1										1	1													1	1	1
PL6_1											1						1												1		1																	1
PL6_2					1			1	1	1		1		1	1	1	1								1	1	2				1							1	1		1
PL7										1		1	1	1
PL7_3												1																																		1
PL7_5					1			1						1																																	1
PL8														1
PL9		1		1		1	3	4	4	4	1		4	5	2	6	1	4	3	3	4	3	2	2	4	1	2	2	3	1	5	3	2	2	1	3	1	4	6	4	6			1	5	3	1	7	1
PL9_1											1																	1	1	1		1	1	1	1		1	1	1	1
PL9_2					4		4	2	2	2	1	2	1	1	1	4	3	1	1	2	1	1	1	3		4	1	4	4	1	3	2	2	2	2	1	1	4	3	5	4		2			1		1	1
PL9_3																												1			2			1						1
PL9_4						1		1	1	1	1	1																2		1	1	1	1	1	1	1	1		2	1				1	1	2	1		3
CBM1																												1
CBM11						1		1	2	1		1																																			2
CBM12						5	7	4	7	8		4	5	4	6		2	2	2	2	2	2	2	2	3	1	3	3	3	3	3	2	1	3	1	1	2	2	3	2
CBM13					9	13	11	19	18	22	10	19	15	19	10		7	8	6	9	5	5	6	10	8	5	8	8	9	6	5	3	3	4	5	1	2	6	11	9			1	1	1	4	2	1	4
CBM14
CBM16					3	2	3	3	2	3	2	5	3	1	2		2	2	1	3	2	2	2	2	3	3	3	2	2	2	4	1	2	2	1	2	3	3	3	2				1		1		1	2
CBM19																																														1
CBM2					1	3	7	5	6	6	1	2	4	2	5														1		2												1	1		2	2	2
CBM20					3	3	3	3	3	3	3	4	2	2	3		2	2	2	2	2	2	2	2	2	2	2	1	1	1	1	1	1	1	1	1	1	1	1	1			2	1	1	1		1	2
CBM21							1																					1	1	1	1	1	1	1	1			2	6	2				1				1
CBM22						1	5	2	4	4	1	1	1	3	1		1	1	1	1	1	1		1	1	2	2	1			1							1	1	1				1					1
CBM23										1
CBM24																									1
CBM25									1	1	1	1	2	1	1			1						1	1		1
CBM3						2	6	4	6	5		2	3	1	3
CBM30																																															1
CBM32	1			1	11	13	17	18	16	22	13	15	14	18	19	1	9	11	8	9	7	10	8	12	10	10	11	13	14	9	21	7	10	10	7	9	9	10	15	12	1		6				1	1	1
CBM34
CBM35			2		3	2	3	2	6	7	6	6	6	8	3				1									1	4	1	2	1	1	1		1		2		3						1			1
CBM36
CBM37	1	1		1				1			1						2	2		2	2	1	1	1	1	2	2	3	1	3	1				1	1	1	3	5
CBM38														1																												2	1	2	1
CBM4						3	4	2	4	5	1	4	4	3	2		1	1	1	1	1	1	1	1	1	1	1		1	1	1	1	1	1	1	1	1	1	1	1					1		1
CBM40					1	1	2	1				1	1	1	2		1												1											1			3	2			1	1	3
CBM41	1	1		1				1
CBM42						2	4	6	8	8		5	8	5	2											2	1												1
CBM44	2			2	3	7	5	4	6	7	5	4	6	7	5	2	4	7	5	4	6	4	4	4	8	6	7	5	5	5	7	3	3	7	3	4	3	8	6	5	2	1	2				1	1
CBM46							1	1	1	1					1
CBM47						1		1			1			1	2															1					3			1	1	1					3
CBM48	4	4	4	4	8	7	7	9	8	8	8	7	8	9	7	5	7	7	7	7	7	7	7	8	7	8	8	9	9	7	9	7	7	6	7	6	7	9	8	7	5	1	7	1	3	4	3	2	4
CBM5						1	3	2	3	3		2	2	2	4																1			1
CBM50	5	5	3	4	14	14	16	16	16	21	13	17	12	9	16	4	13	14	12	12	12	14	12	14	13	13	13	12	11	13	17	13	11	8	12	15	15	13	20	14	4	3	10	7	12	6	11	13	5
CBM51							1	1	2	1
CBM53																																			2				1
CBM54										1																1					1													1
CBM56	1			1	2	2	2	3	2	3	5	3	4	2	5		1	1	1	1	1	1	1	1	1	1	1	3	4	2	3	1	1	1	1	1	1	2	1	1			1
CBM57							3		3	3	1								1					1	2	2	3												3	2					1	1			1
CBM6					2	2	5	6	4	6	1	6	4	5	4									2		1			1										2				4					1
CBM60																																							1
CBM61					1	4	4	4	4	4	3	4	6	6	5		3	4	3	1	3	3	3	4	2	4	2	1	2	1	4	2	1	2	1	2	1	2	2	2						1			1
CBM63					2	1	3	1	3	3	2	1	2	2	1	2	1	1	1	1	1	1	1	1	1	1	1	1	1	1	1	1	1	1	1	1	1	1	1	1	2			1		2	1	1	2
CBM64
CBM66					3	5	4	5	5	6	2	6	7	7	3	2	1	2	1	2	2	1	1	3	2	2	2	2	1	1		1	1		1	1	1	2	6	2	2		1	3	5	1	1	1	4
CBM67	1	1		1	1			1			1		1	3	1			1	1	1	1		1					1	2		1							3	1	2					1	2	2
CBM69					1												1	1		1	1		1																				4
CBM70									1	1
CBM71									1	1
CBM73																	1	1	1	1	1	1		1	1	1	1	1	1	1	1				1	1	1		1	1
CBM8					1			2	1	1					1	1	3	3	3	3	3	3	3	3	3	3	4	3	3	2	3	3	2	2	2	2	2	3	2	2	1	1
CBM85	1	1		1											1	1																									1
CBM87													1
CBM9	1	1	1	1	4	4	4	5	4	3	3	3	2	2	5	2	3	4	3	3	3	4	2	3	4	3	4	3	4	1	5	1	1	3	1	1	1	6	5	6	2		4	3	2	2	3	2	5
[truncated: 13 more columns]

## Sheet: Table S3
				Suborder	Cystobacterineae																																										Nannocystineae
				Family	Anaeromyxobacteraceae				Archangiaceae											Myxococcaceae																										Vulgatibacteraceae	Kofleriaceae		Nanocystaceae
				Organism Name	Anaeromyxobacter dehalogenans 2CP-1	Anaeromyxobacter dehalogenans 2CP-C	Anaeromyxobacter sp. Fw109-5	Anaeromyxobacter sp. K	Archangium gephyra DSM 2261	Archangium primigenium ATCC 29037	Archangium violaceum SDU34	Archangium violaceum SDU8	Cystobacter ferrugineus Cbfe23	Cystobacter fuscus DSM 52655	Hyalangium minutum DSM 14724	Melittangium boletus DSM 14713	Stigmatella aurantiaca DW4/3-1	Stigmatella erecta DSM 16858	Vitiosangium sp. GDMCC 1.1324	Aggregicoccus sp. 17bor-14	Corallococcus aberystwythensis AB050A	Corallococcus carmarthensis CA043D	Corallococcus coralloides B035	Corallococcus coralloides DSM 2259	Corallococcus exercitus AB043B	Corallococcus exiguus DSM 14696	Corallococcus interemptor AB047A	Corallococcus llansteffanensis CA051B	Corallococcus praedator CA031B	Corallococcus sicarius CA040B	Corallococcus terminator CA054A	Myxococcus eversor AB053B	Myxococcus fulvus 124B02	Myxococcus hansupus	Myxococcus llanfair... AM401	Myxococcus macrosporus DSM 14697	Myxococcus macrosporus HW-1	Myxococcus stipitatus DSM 14675	Myxococcus vastator AM301	Myxococcus virescens DSM 2260	Myxococcus xanthus DK 1622	Pyxidicoccus caerfyrddinensis CA032A	Pyxidicoccus fallax DSM 14698	Pyxidicoccus trucidator CA060A	Simulacricoccus sp. 17bor-14	Vulgatibacter incomptus DSM 27710	Haliangium ochraceum DSM 14365	Kofleriaceae bacterium H4_MYX2	Enhygromyxa salina SWB007
	Enyme	Sub.type	ECNo	CAZy	Ad1	AC	AsF	AsK	Arge	Ap	ArviSDU34	Av8	Cyfe	Cyfu52655	Hm	Mebo	Sa	Se	Viti	Agg	Coab	Coca	CocoB	Coco2259	Coexe	Coexi	Coin	Coll	Copr	Cosi	Cote	Meve	Mfb	Mh	Ml	Myma14697	Myma1	Ms	Mvas	Mvir	MxDk1622	Pyca	Pyfa	Pytr	Simul	Vui	Ho	Kofl	Es
1	Cellulase	Endocellulase	3.2.1.4	GH5_total	0	0	2	0	3	8	12	9	13	9	2	12	4	6	4	1	2	1	1	2	4	1	1	2	1	1	0	2	2	2	2	1	0	1	1	1	1	2	4	1	1	0	2	1	4
2				GH6	0	0	0	0	0	1	2	2	2	2	0	2	2	1	2	0	1	1	1	1	1	1	1	1	1	1	1	1	1	1	1	1	1	1	1	1	1	1	1	1	0	0	0	0	0
3				GH7	NA	NA	NA	NA	NA	NA	NA	NA	NA	NA	NA	NA	NA	NA	NA	NA	NA	NA	NA	NA	NA	NA	NA	NA	NA	NA	NA	NA	NA	NA	NA	NA	NA	NA	NA	NA	NA	NA	NA	NA	NA	NA	NA	NA	NA
4				GH8	1	1	1	1	0	0	1	0	1	1	0	0	0	0	0	0	0	0	0	0	1	0	0	1	0	1	0	0	0	0	0	0	0	0	0	0	0	0	0	0	0	0	0	0	0
5				GH9	0	1	0	0	0	0	2	1	2	2	0	0	0	0	1	0	0	0	0	0	0	0	0	0	0	0	0	0	0	0	0	0	0	0	0	0	0	0	0	0	0	0	0	0	1
6				GH10	0	0	0	0	0	0	2	1	1	1	0	0	2	2	1	1	0	0	0	0	0	0	0	0	0	0	0	0	0	0	0	0	0	0	0	0	0	0	0	1	1	0	0	0	0
7				GH12	0	0	0	0	1	0	0	0	0	0	0	0	0	0	0	0	0	0	0	0	0	0	0	0	0	0	0	0	0	0	0	0	0	0	0	0	0	0	0	0	0	0	0	0	0
8				GH44	0	0	0	0	1	3	2	2	3	3	1	3	1	1	2	1	1	1	1	1	1	1	1	1	1	1	1	1	1	1	1	1	1	1	1	1	1	1	1	1	1	0	0	1	0
9				GH45	0	0	0	0	0	0	0	2	0	0	0	0	0	0	0	0	0	0	0	0	0	0	0	0	1	1	0	0	0	0	1	0	0	1	0	0	0	0	0	1	0	0	0	0	0
10				GH48	0	0	0	0	0	0	1	1	1	1	0	0	0	0	1	0	0	0	0	0	0	0	0	0	0	0	0	0	0	0	0	0	0	0	0	0	0	0	0	0	0	0	0	0	0
11				GH51	0	0	0	0	0	0	1	0	1	1	0	0	0	0	0	0	0	0	0	0	0	0	0	0	0	0	0	0	0	0	0	0	0	0	0	0	0	0	0	0	0	0	0	0	0
12				GH74	3	2	1	3	5	3	5	4	4	4	0	4	4	5	9	7	5	3	3	3	3	4	3	3	3	3	2	2	2	2	1	0	1	3	3	0	0	6	9	7	7	0	2	3	3
13				GH124	NA	NA	NA	NA	NA	NA	NA	NA	NA	NA	NA	NA	NA	NA	NA	NA	NA	NA	NA	NA	NA	NA	NA	NA	NA	NA	NA	NA	NA	NA	NA	NA	NA	NA	NA	NA	NA	NA	NA	NA	NA	NA	NA	NA	NA
14				GH148	NA	NA	NA	NA	NA	NA	NA	NA	NA	NA	NA	NA	NA	NA	NA	NA	NA	NA	NA	NA	NA	NA	NA	NA	NA	NA	NA	NA	NA	NA	NA	NA	NA	NA	NA	NA	NA	NA	NA	NA	NA	NA	NA	NA	NA
15		Exocellulases (cellobiohydrolases)	3.2.1.91	GH5_total	0	0	2	0	3	8	12	9	13	9	2	12	4	6	4	1	2	1	1	2	4	1	1	2	1	1	0	2	2	2	2	1	0	1	1	1	1	2	4	1	1	0	2	1	4
16				GH6	0	0	0	0	0	1	2	2	2	2	0	2	2	1	2	0	1	1	1	1	1	1	1	1	1	1	1	1	1	1	1	1	1	1	1	1	1	1	1	1	0	0	0	0	0
17				GH9	0	1	0	0	0	0	2	1	2	2	0	0	0	0	1	0	0	0	0	0	0	0	0	0	0	0	0	0	0	0	0	0	0	0	0	0	0	0	0	0	0	0	0	0	1
18				GH48	0	0	0	0	0	0	1	1	1	1	0	0	0	0	1	0	0	0	0	0	0	0	0	0	0	0	0	0	0	0	0	0	0	0	0	0	0	0	0	0	0	0	0	0	0
19				GH51	0	0	0	0	0	0	1	0	1	1	0	0	0	0	0	0	0	0	0	0	0	0	0	0	0	0	0	0	0	0	0	0	0	0	0	0	0	0	0	0	0	0	0	0	0
20		Cellobiases (beta-glucosidases)	3.2.1.21	GH1	0	0	0	0	4	3	4	3	5	4	5	3	4	3	4	1	2	2	2	2	2	2	2	2	2	2	2	2	2	2	2	2	2	1	2	2	2	3	2	3	1	0	2	1	1
21				GH2	0	0	0	0	3	2	3	4	6	5	0	3	5	3	3	0	0	0	0	0	0	0	0	0	0	0	0	2	0	0	1	0	0	0	0	0	0	1	0	0	0	0	0	0	0
22				GH3	1	1	3	1	6	9	9	8	11	11	7	9	9	9	6	1	2	2	2	2	2	2	2	2	2	2	2	2	2	2	2	2	2	1	2	1	1	2	2	2	1	1	4	1	1
23				GH5_total	0	0	2	0	3	8	12	9	13	9	2	12	4	6	4	1	2	1	1	2	4	1	1	2	1	1	0	2	2	2	2	1	0	1	1	1	1	2	4	1	1	0	2	1	4
24				GH30_total	0	0	0	0	1	2	1	3	2	4	2	2	4	3	1	0	1	1	1	1	1	1	1	1	1	1	1	1	0	1	0	0	0	0	1	0	0	0	0	0	0	0	1	0	0
25				GH39	0	0	1	0	2	0	1	0	0	0	0	1	1	0	2	0	1	0	0	0	1	0	0	0	1	0	0	0	0	0	0	0	0	0	0	1	0	0	0	1	0	0	0	0	0
26				GH116	0	0	0	0	0	0	0	0	0	0	0	0	0	0	0	0	0	0	0	0	0	0	0	0	0	0	0	0	0	0	0	0	0	0	0	0	0	0	0	0	0	0	0	0	0
27				GH131	NA	NA	NA	NA	NA	NA	NA	NA	NA	NA	NA	NA	NA	NA	NA	NA	NA	NA	NA	NA	NA	NA	NA	NA	NA	NA	NA	NA	NA	NA	NA	NA	NA	NA	NA	NA	NA	NA	NA	NA	NA	NA	NA	NA	NA
28	Amylase	α-amylases	3.2.1.1	GH13_total	8	9	8	9	16	17	19	20	19	20	17	18	17	20	16	10	16	17	15	16	16	15	15	18	19	16	17	15	15	12	17	13	13	11	14	12	11	17	18	14	10	3	15	5	6
29				GH57	3	3	3	3	1	2	2	1	1	1	1	1	1	1	1	1	2	2	2	2	2	2	2	2	2	2	2	1	1	1	1	1	1	1	1	1	1	1	1	1	1	3	0	1	0
30				GH119	0	0	0	0	1	1	1	1	1	1	1	1	1	1	1	0	1	1	1	1	1	1	0	1	1	1	1	0	0	0	0	0	0	0	0	0	0	0	0	0	0	0	0	0	0
31		β-amylases	3.2.1.2	GH14	NA	NA	NA	NA	NA	NA	NA	NA	NA	NA	NA	NA	NA	NA	NA	NA	NA	NA	NA	NA	NA	NA	NA	NA	NA	NA	NA	NA	NA	NA	NA	NA	NA	NA	NA	NA	NA	NA	NA	NA	NA	NA	NA	NA	NA
32		γ-amylases	3.2.1.3	GH15	2	2	2	2	6	3	5	6	3	5	4	4	2	2	8	3	3	3	3	3	4	3	3	3	3	3	3	3	2	3	4	3	4	2	3	4	4	8	8	7	3	2	1	2	0
33				GH97	0	0	0	0	0	0	1	0	2	1	0	0	1	1	0	0	0	0	0	0	0	0	0	0	0	0	0	0	0	0	0	0	0	0	0	0	0	0	0	0	0	0	0	0	0
34	Xylanases	Endoxylanases	3.2.1.8	GH5_total	0	0	2	0	3	8	12	9	13	9	2	12	4	6	4	1	2	1	1	2	4	1	1	2	1	1	0	2	2	2	2	1	0	1	1	1	1	2	4	1	1	0	2	1	4
35				GH8	1	1	1	1	0	0	1	0	1	1	0	0	0	0	0	0	0	0	0	0	1	0	0	1	0	1	0	0	0	0	0	0	0	0	0	0	0	0	0	0	0	0	0	0	0
36				GH10	0	0	0	0	0	0	2	1	1	1	0	0	2	2	1	1	0	0	0	0	0	0	0	0	0	0	0	0	0	0	0	0	0	0	0	0	0	0	0	1	1	0	0	0	0
37				GH11	0	0	0	0	0	0	1	0	0	1	0	0	0	0	0	0	0	0	0	0	0	0	0	0	0	0	0	0	0	0	0	0	0	0	0	0	0	0	0	0	0	0	0	0	0
38				GH30_total	0	0	0	0	1	2	1	3	2	4	2	2	4	3	1	0	1	1	1	1	1	1	1	1	1	1	1	1	0	1	0	0	0	0	1	0	0	0	0	0	0	0	1	0	0
39				GH43_total	0	0	0	0	9	10	15	9	16	15	4	10	11	9	3	0	10	4	2	6	10	2	7	4	4	5	4	2	2	1	2	1	1	0	1	1	1	5	8	3	0	0	0	0	0
40				GH51	0	0	0	0	0	0	1	0	1	1	0	0	0	0	0	0	0	0	0	0	0	0	0	0	0	0	0	0	0	0	0	0	0	0	0	0	0	0	0	0	0	0	0	0	0
41				GH98	NA	NA	NA	NA	NA	NA	NA	NA	NA	NA	NA	NA	NA	NA	NA	NA	NA	NA	NA	NA	NA	NA	NA	NA	NA	NA	NA	NA	NA	NA	NA	NA	NA	NA	NA	NA	NA	NA	NA	NA	NA	NA	NA	NA	NA
42				GH141	0	0	1	0	0	0	1	1	0	0	0	0	1	0	0	1	0	0	0	1	0	0	0	1	0	0	0	0	0	0	0	0	0	0	0	0	0	1	1	0	1	0	0	0	0
43		β-xylosidases	3.2.1.37	GH1	0	0	0	0	4	3	4	3	5	4	5	3	4	3	4	1	2	2	2	2	2	2	2	2	2	2	2	2	2	2	2	2	2	1	2	2	2	3	2	3	1	0	2	1	1
44				GH2	0	0	0	0	3	2	3	4	6	5	0	3	5	3	3	0	0	0	0	0	0	0	0	0	0	0	0	2	0	0	1	0	0	0	0	0	0	1	0	0	0	0	0	0	0
45				GH3	1	1	3	1	6	9	9	8	11	11	7	9	9	9	6	1	2	2	2	2	2	2	2	2	2	2	2	2	2	2	2	2	2	1	2	1	1	2	2	2	1	1	4	1	1
46				GH30_total	0	0	0	0	1	2	1	3	2	4	2	2	4	3	1	0	1	1	1	1	1	1	1	1	1	1	1	1	0	1	0	0	0	0	1	0	0	0	0	0	0	0	1	0	0
47				GH39	0	0	1	0	2	0	1	0	0	0	0	1	1	0	2	0	1	0	0	0	1	0	0	0	1	0	0	0	0	0	0	0	0	0	0	1	0	0	0	1	0	0	0	0	0
48				GH43_total	0	0	0	0	9	10	15	9	16	15	4	10	11	9	3	0	10	4	2	6	10	2	7	4	4	5	4	2	2	1	2	1	1	0	1	1	1	5	8	3	0	0	0	0	0
49				GH51	0	0	0	0	0	0	1	0	1	1	0	0	0	0	0	0	0	0	0	0	0	0	0	0	0	0	0	0	0	0	0	0	0	0	0	0	0	0	0	0	0	0	0	0	0
50				GH52	0	0	0	0	0	0	0	0	0	0	0	0	0	0	0	0	0	0	0	0	0	0	0	0	0	0	0	0	0	0	0	0	0	0	0	0	0	0	0	0	0	0	0	0	0
51				GH54	NA	NA	NA	NA	NA	NA	NA	NA	NA	NA	NA	NA	NA	NA	NA	NA	NA	NA	NA	NA	NA	NA	NA	NA	NA	NA	NA	NA	NA	NA	NA	NA	NA	NA	NA	NA	NA	NA	NA	NA	NA	NA	NA	NA	NA
52				GH116	0	0	0	0	0	0	0	0	0	0	0	0	0	0	0	0	0	0	0	0	0	0	0	0	0	0	0	0	0	0	0	0	0	0	0	0	0	0	0	0	0	0	0	0	0
53				GH120	NA	NA	NA	NA	NA	NA	NA	NA	NA	NA	NA	NA	NA	NA	NA	NA	NA	NA	NA	NA	NA	NA	NA	NA	NA	NA	NA	NA	NA	NA	NA	NA	NA	NA	NA	NA	NA	NA	NA	NA	NA	NA	NA	NA	NA
54		α-arabinofuranosidases	3.2.1.55	-	NA	NA	NA	NA	NA	NA	NA	NA	NA	NA	NA	NA	NA	NA	NA	NA	NA	NA	NA	NA	NA	NA	NA	NA	NA	NA	NA	NA	NA	NA	NA	NA	NA	NA	NA	NA	NA	NA	NA	NA	NA	NA	NA	NA	NA
55		α-glucuronidase	3.2.1.139	GH4	0	0	0	0	0	0	0	0	0	0	0	0	1	1	0	0	1	1	1	1	1	1	1	1	1	1	1	0	0	0	0	0	0	0	0	0	0	0	1	0	0	0	0	1	0
56				GH67	0	0	0	0	0	0	0	0	0	0	0	0	0	0	0	0	0	0	0	0	0	0	0	0	0	0	0	0	0	0	0	0	0	0	0	0	0	0	0	0	0	0	0	0	0
57		Feruloyl esterases	3.1.1.73	CE1	10	15	9	11	45	41	56	56	57	57	43	40	36	37	64	31	41	51	32	44	40	40	35	40	40	33	45	47	52	35	50	28	27	43	29	36	36	60	56	55	31	13	24	25	31
58		Acetyl xylan esterases	3.1.1.72	CE1	10	15	9	11	45	41	56	56	57	57	43	40	36	37	64	31	41	51	32	44	40	40	35	40	40	33	45	47	52	35	50	28	27	43	29	36	36	60	56	55	31	13	24	25	31
59				CE2	0	0	0	0	3	3	2	3	3	7	0	4	2	2	3	0	1	1	1	1	1	1	1	1	1	1	1	3	1	2	1	1	1	1	1	1	2	2	1	2	0	0	0	0	1
60				CE3	2	3	2	2	3	6	8	6	6	5	2	4	5	3	4	5	5	3	3	3	4	3	4	4	4	4	4	3	4	2	3	2	2	3	2	2	3	4	4	4	5	0	2	0	2
61				CE4	4	4	2	4	6	4	6	10	6	7	9	5	4	5	16	2	5	7	4	4	4	4	5	5	6	4	7	4	4	4	6	5	4	3	5	4	4	9	6	7	2	4	7	5	4
62				CE5	0	1	1	0	2	1	0	1	0	1	2	0	1	0	2	1	0	1	0	0	1	1	0	0	0	0	1	0	0	0	0	0	0	0	0	0	0	2	1	0	1	0	0	0	0
63				CE6	0	0	0	0	0	0	0	0	1	0	0	0	0	0	0	0	0	0	0	0	0	0	0	0	0	0	0	0	0	1	0	0	0	0	0	1	1	0	0	0	0	0	0	0	0
64				CE7	1	1	1	1	2	2	2	6	3	3	2	2	2	0	6	2	3	2	2	3	3	3	3	8	3	8	6	3	6	3	5	1	1	3	2	2	3	5	6	4	2	1	4	4	0
65				CE12	0	0	0	0	0	0	0	0	1	0	1	0	0	0	0	0	1	1	1	1	1	1	1	1	1	1	1	0	0	0	0	0	0	0	0	0	0	0	1	0	0	0	0	0	0
66	Chitinases	Endochitinases	3.2.1.14	GH18	0	0	0	0	1	8	8	8	9	10	1	8	8	9	8	3	6	7	6	6	6	6	6	6	6	6	8	6	5	7	6	6	5	5	6	4	5	4	5	5	3	0	1	0	0
67				GH19	0	0	0	0	5	6	4	7	6	4	4	4	3	4	10	0	4	3	2	2	2	3	2	3	2	2	2	0	1	2	1	2	2	1	2	2	2	3	3	3	0	0	0	1	1
68				GH23	6	6	7	5	13	9	10	10	14	14	16	11	11	11	15	8	13	14	11	13	15	13	13	11	13	11	13	11	10	13	13	12	12	10	12	12	10	13	12	12	8	5	4	10	6
69				GH48	0	0	0	0	0	0	1	1	1	1	0	0	0	0	1	0	0	0	0	0	0	0	0	0	0	0	0	0	0	0	0	0	0	0	0	0	0	0	0	0	0	0	0	0	0
70		Chitobiosidases	3.2.1.29	-	NA	NA	NA	NA	NA	NA	NA	NA	NA	NA	NA	NA	NA	NA	NA	NA	NA	NA	NA	NA	NA	NA	NA	NA	NA	NA	NA	NA	NA	NA	NA	NA	NA	NA	NA	NA	NA	NA	NA	NA	NA	NA	NA	NA	NA
71		1-4-β-glucosaminidases	3.2.1.30	-	NA	NA	NA	NA	NA	NA	NA	NA	NA	NA	NA	NA	NA	NA	NA	NA	NA	NA	NA	NA	NA	NA	NA	NA	NA	NA	NA	NA	NA	NA	NA	NA	NA	NA	NA	NA	NA	NA	NA	NA	NA	NA	NA	NA	NA
72	Lignin degrading	Laccase	1.10.3.2	AA1	NA	NA	NA	NA	NA	NA	NA	NA	NA	NA	NA	NA	NA	NA	NA	NA	NA	NA	NA	NA	NA	NA	NA	NA	NA	NA	NA	NA	NA	NA	NA	NA	NA	NA	NA	NA	NA	NA	NA	NA	NA	NA	NA	NA	NA
73		Lignin peroxidase	1.11.1.14	AA2	0	0	0	0	0	0	0	0	0	0	0	0	0	0	0	0	0	1	1	0	0	1	0	0	1	0	1	0	0	0	0	0	0	0	0	0	0	0	0	0	0	0	0	2	0
74		Manganese peroxidase	1.11.1.13	AA2	0	0	0	0	0	0	0	0	0	0	0	0	0	0	0	0	0	1	1	0	0	1	0	0	1	0	1	0	0	0	0	0	0	0	0	0	0	0	0	0	0	0	0	2	0
75		Versatile peroxidase	1.11.1.16	AA2	0	0	0	0	0	0	0	0	0	0	0	0	0	0	0	0	0	1	1	0	0	1	0	0	1	0	1	0	0	0	0	0	0	0	0	0	0	0	0	0	0	0	0	2	0
76	Pectinases	pectin methylesterases	3.1.1.11	CE8	0	0	0	0	0	0	0	0	1	0	0	0	0	0	0	0	0	0	0	0	0	0	0	0	0	0	0	0	0	0	0	0	0	0	0	0	0	0	0	0	0	0	1	0	1
77		Endo-polygalacturonases	3.2.1.15	GH28	1	1	1	1	0	0	1	0	1	0	0	1	0	0	0	2	0	0	0	0	0	0	0	0	0	0	0	0	0	0	0	0	0	0	0	0	0	1	1	0	2	0	0	1	1
78		Pectin lyases	4.2.2.10	PL1	0	0	0	0	0	0	1	2	2	2	0	0	0	0	0	1	0	0	0	0	0	0	0	0	0	0	0	1	0	0	1	0	1	1	1	1	0	0	1	1	1	0	1	0	0
79	Fructan degrading	Fructan exohydrolase	3.2.1.80	GH32	0	0	0	0	0	0	0	2	1	1	0	0	1	1	0	0	0	0	0	0	0	0	0	0	0	0	0	0	0	0	1	0	0	0	0	0	0	0	0	0	0	1	0	0	0
80	Dextran	Dextranases	3.2.1.11	GH49	NA	NA	NA	NA	NA	NA	NA	NA	NA	NA	NA	NA	NA	NA	NA	NA	NA	NA	NA	NA	NA	NA	NA	NA	NA	NA	NA	NA	NA	NA	NA	NA	NA	NA	NA	NA	NA	NA	NA	NA	NA	NA	NA	NA	NA
81				GH66	0	0	1	0	0	0	0	0	0	0	0	0	0	0	0	0	0	0	0	0	0	0	0	0	0	0	0	0	0	0	0	0	0	0	0	0	0	0	0	0	0	0	0	0	0
82		glucan-1,6-α-d-glucosidases	3.2.1.70	GH13_total	8	9	8	9	16	17	19	20	19	20	17	18	17	20	16	10	16	17	15	16	16	15	15	18	19	16	17	15	15	12	17	13	13	11	14	12	11	17	18	14	10	3	15	5	6
83				GH15	2	2	2	2	6	3	5	6	3	5	4	4	2	2	8	3	3	3	3	3	4	3	3	3	3	3	3	3	2	3	4	3	4	2	3	4	4	8	8	7	3	2	1	2	0
84		glucan-1,6-α-isomaltosidases	3.2.1.94	GH27	0	0	0	0	0	0	0	0	0	0	0	0	0	0	0	0	0	0	0	0	0	0	0	0	0	0	0	0	0	0	0	0	0	0	0	0	0	0	0	0	0	0	0	0	0
85		dextran 1,6-α-isomaltotriosidases	3.2.1.95	GH49	NA	NA	NA	NA	NA	NA	NA	NA	NA	NA	NA	NA	NA	NA	NA	NA	NA	NA	NA	NA	NA	NA	NA	NA	NA	NA	NA	NA	NA	NA	NA	NA	NA	NA	NA	NA	NA	NA	NA	NA	NA	NA	NA	NA	NA
86		branched-dextran exo-1,2-α-glucosidases	3.2.1.115	-	NA	NA	NA	NA	NA	NA	NA	NA	NA	NA	NA	NA	NA	NA	NA	NA	NA	NA	NA	NA	NA	NA	NA	NA	NA	NA	NA	NA	NA	NA	NA	NA	NA	NA	NA	NA	NA	NA	NA	NA	NA	NA	NA	NA	NA
[truncated: 16 more columns]

## Sheet: Table S4
S.N.	Suborder	Family	Organism_Name	Organism Tag	Cellulase	Amylase	Xylanases	Chitinases	Lignin degrading	Pectinases	Fructan degrading	Dextran
1	Cystobacterineae	Anaeromyxobacteraceae	Anaeromyxobacter dehalogenans 2CP-1	Ad1	5	13	19	6	0	1	0	10
2	Cystobacterineae	Anaeromyxobacteraceae	Anaeromyxobacter dehalogenans 2CP-C	AC	5	14	26	6	0	1	0	11
3	Cystobacterineae	Anaeromyxobacteraceae	Anaeromyxobacter sp. Fw109-5	AsF	8	13	23	7	0	1	0	11
4	Cystobacterineae	Anaeromyxobacteraceae	Anaeromyxobacter sp. K	AsK	5	14	20	5	0	1	0	11
5	Cystobacterineae	Archangiaceae	Archangium gephyra DSM 2261	Arge	26	24	89	19	0	0	0	22
6	Cystobacterineae	Archangiaceae	Archangium primigenium ATCC 29037	Ap	31	23	91	23	0	0	0	20
7	Cystobacterineae	Archangiaceae	Archangium violaceum SDU34	ArviSDU34	46	28	125	23	0	2	0	24
8	Cystobacterineae	Archangiaceae	Archangium violaceum SDU8	Av8	40	28	120	26	0	2	2	26
9	Cystobacterineae	Archangiaceae	Cystobacter ferrugineus Cbfe23	Cyfe	52	26	133	30	0	4	1	22
10	Cystobacterineae	Archangiaceae	Cystobacter fuscus DSM 52655	Cyfu52655	48	28	132	29	0	2	1	25
11	Cystobacterineae	Archangiaceae	Hyalangium minutum DSM 14724	Hm	17	23	79	21	0	0	0	21
12	Cystobacterineae	Archangiaceae	Melittangium boletus DSM 14713	Mebo	39	24	95	23	0	1	0	22
13	Cystobacterineae	Archangiaceae	Stigmatella aurantiaca DW4/3-1	Sa	36	22	92	22	0	0	1	19
14	Cystobacterineae	Archangiaceae	Stigmatella erecta DSM 16858	Se	33	25	83	24	0	0	1	22
15	Cystobacterineae	Archangiaceae	Vitiosangium sp. GDMCC 1.1324	Viti	36	26	119	34	0	0	0	24
16	Cystobacterineae	Myxococcaceae	Aggregicoccus sp. 17bor-14	Agg	12	14	46	11	0	3	0	13
17	Cystobacterineae	Myxococcaceae	Corallococcus aberystwythensis AB050A	Coab	15	22	75	23	0	0	0	19
18	Cystobacterineae	Myxococcaceae	Corallococcus carmarthensis CA043D	Coca	11	23	77	24	1	0	0	20
19	Cystobacterineae	Myxococcaceae	Corallococcus coralloides B035	CocoB	11	21	52	19	1	0	0	18
20	Cystobacterineae	Myxococcaceae	Corallococcus coralloides DSM 2259	Coco2259	12	22	71	21	0	0	0	19
21	Cystobacterineae	Myxococcaceae	Corallococcus exercitus AB043B	Coexe	16	23	76	23	0	0	0	20
22	Cystobacterineae	Myxococcaceae	Corallococcus exiguus DSM 14696	Coexi	12	21	62	22	1	0	0	18
23	Cystobacterineae	Myxococcaceae	Corallococcus interemptor AB047A	Coin	11	20	63	21	0	0	0	18
24	Cystobacterineae	Myxococcaceae	Corallococcus llansteffanensis CA051B	Coll	13	24	73	20	0	0	0	21
25	Cystobacterineae	Myxococcaceae	Corallococcus praedator CA031B	Copr	13	25	67	21	1	0	0	22
26	Cystobacterineae	Myxococcaceae	Corallococcus sicarius CA040B	Cosi	13	22	64	19	0	0	0	19
27	Cystobacterineae	Myxococcaceae	Corallococcus terminator CA054A	Cote	9	23	75	23	1	0	0	20
28	Cystobacterineae	Myxococcaceae	Myxococcus eversor AB053B	Meve	13	19	71	17	0	1	0	18
29	Cystobacterineae	Myxococcaceae	Myxococcus fulvus 124B02	Mfb	10	18	75	16	0	0	0	17
30	Cystobacterineae	Myxococcaceae	Myxococcus hansupus	Mh	11	16	55	22	0	0	0	15
31	Cystobacterineae	Myxococcaceae	Myxococcus llanfairpwllgwyngyllgogerychwyrndrobwllllantysiliogogogochensis AM401	Ml	11	22	74	20	0	1	1	21
32	Cystobacterineae	Myxococcaceae	Myxococcus macrosporus DSM 14697	Myma14697	7	17	43	20	0	0	0	16
33	Cystobacterineae	Myxococcaceae	Myxococcus macrosporus HW-1	Myma1	7	18	40	19	0	1	0	17
34	Cystobacterineae	Myxococcaceae	Myxococcus stipitatus DSM 14675	Ms	9	14	56	16	0	1	0	13
35	Cystobacterineae	Myxococcaceae	Myxococcus vastator AM301	Mvas	11	18	46	20	0	1	0	17
36	Cystobacterineae	Myxococcaceae	Myxococcus virescens DSM 2260	Mvir	7	17	52	18	0	1	0	16
37	Cystobacterineae	Myxococcaceae	Myxococcus xanthus DK 1622	MxDk1622	6	16	54	17	0	0	0	15
38	Cystobacterineae	Myxococcaceae	Pyxidicoccus caerfyrddinensis CA032A	Pyca	16	26	96	20	0	1	0	25
39	Cystobacterineae	Myxococcaceae	Pyxidicoccus fallax DSM 14698	Pyfa	19	27	93	20	0	2	0	26
40	Cystobacterineae	Myxococcaceae	Pyxidicoccus trucidator CA060A	Pytr	18	22	83	20	0	1	0	21
41	Cystobacterineae	Myxococcaceae	Simulacricoccus sp. 17bor-14	Simul	12	14	46	11	0	3	0	13
42	Cystobacterineae	Vulgatibacteraceae	Vulgatibacter incomptus DSM 27710	Vui	1	8	19	5	0	0	1	5
43	Nannocystineae	Kofleriaceae	Haliangium ochraceum DSM 14365	Ho	11	16	46	5	0	2	0	16
44	Nannocystineae	Kofleriaceae	Kofleriaceae bacterium H4_MYX2	Kofl	7	8	38	11	2	1	0	7
45	Nannocystineae	Nanocystaceae	Enhygromyxa salina SWB007	Es	10	6	44	7	0	2	0	6
46	Nannocystineae	Nanocystaceae	Nannocystis exedens DSM 71	Ne	15	13	62	6	0	1	0	13
47	Nannocystineae	Nanocystaceae	Plesiocystis pacifica SIR-1	Pp	21	6	60	7	1	1	0	6
48	Nannocystineae	Nanocystaceae	Pseudenhygromyxa sp. WMMC2535	Pseu	8	10	52	8	1	1	0	10
49	Sorangiineae	Labilitrichaceae	Labilithrix luteola DSM 27648	Ll	15	17	101	7	1	0	0	17
50	Sorangiineae	Polyangiaceae	Chondromyces apiculatus DSM 436	Cap	10	24	84	13	0	0	0	23
51	Sorangiineae	Polyangiaceae	Chondromyces crocatus Cm c5	Cccc	9	23	72	15	0	1	0	21
52	Sorangiineae	Polyangiaceae	Minicystis rosea DSM 24000	Mir	21	15	102	18	1	2	0	13
53	Sorangiineae	Polyangiaceae	Pajaroellobacter abortibovis BTF92-0548A/99-0131	Paja	1	1	11	4	0	0	0	1
54	Sorangiineae	Polyangiaceae	Polyangium fumosum DSM 14668	Pfum	24	19	93	14	0	0	0	17
55	Sorangiineae	Polyangiaceae	Polyangium spumosum DSM 14734	Pspu	10	20	58	10	0	0	0	17
56	Sorangiineae	Polyangiaceae	Sorangium cellulosum So ce26	Soce26	49	17	137	10	0	6	0	15
57	Sorangiineae	Polyangiaceae	Sorangium cellulosum So ce56	Soce56	43	18	125	10	0	4	0	17
58	Sorangiineae	Polyangiaceae	Sorangium cellulosum So ce836	Soce836	49	19	138	10	0	4	0	18
59	Sorangiineae	Polyangiaceae	Sorangium cellulosum So ceGT47	Soce47	36	13	99	12	0	1	0	12
60	Sorangiineae	Polyangiaceae	Sorangium cellulosum So0157-2	Soce0157	47	16	140	10	0	3	0	14
61	Sorangiineae	Sandaracinaceae	Sandaracinus amylolyticus DSM 53668	Samy	12	18	68	7	1	1	0	17
					30

## Sheet: Table S5
Organism_Name	Isolated from	Is the reference genome about the same strain?	Broad category?	CAZy CDS	Reference Link	Citation	Bibliography
Aggregicoccus sp. 17bor-14	Soil sample near Tokyo, Japan	no	soil	199	https://www.microbiologyresearch.org/content/journal/ijsem/10.1099/ijs.0.061176-0#:~:text=A%20novel%20myxobacterium%2C%20MCy1366T%20(Ar1733)%2C%20was%20isolated,on%20solid%20surfaces%2C%20microbial%20lytic%20activity%2C%20fruiting%2Dbody%2Dlike	(Sood et al., 2015)	Sood, S., Awal, R.P., Wink, J., Mohr, K.I., Rohde, M., Stadler, M., et al. (2015) Aggregicoccus edonensis gen. nov., sp. nov., an unusually aggregating myxobacterium isolated from a soil sample. International Journal of Systematic and Evolutionary Microbiology 65: 745–753.
Anaeromyxobacter dehalogenans 2CP-1	Michigan stream sediment	yes	soil	150	https://journals.asm.org/doi/full/10.1128/aem.68.2.893-900.2002, https://journals.asm.org/doi/10.1128/aem.60.10.3536-3542.1994?url_ver=Z39.88-2003&rfr_id=ori:rid:crossref.org&rfr_dat=cr_pub%20%200pubmed	(Sanford et al., 2002)	Sanford, R.A., Cole, J.R., and Tiedje, J.M. (2002) Characterization and Description of Anaeromyxobacter dehalogenans gen. nov., sp. nov., an Aryl-Halorespiring Facultative Anaerobic Myxobacterium. Applied and Environmental Microbiology 68: 893–900.
Anaeromyxobacter dehalogenans 2CP-C	Cameroon rain forest soil	yes	soil	153	https://journals.asm.org/doi/full/10.1128/aem.68.2.893-900.2002	(Sanford et al., 2002)	Sanford, R.A., Cole, J.R., and Tiedje, J.M. (2002) Characterization and Description of Anaeromyxobacter dehalogenans gen. nov., sp. nov., an Aryl-Halorespiring Facultative Anaerobic Myxobacterium. Applied and Environmental Microbiology 68: 893–900.
Anaeromyxobacter sp. Fw109-5	Nitrate- and uranium-contaminated subsurface sediment at the Oak Ridge Integrated Field-Scale Subsurface Research Challenge (IFC) site, located in Oak Ridge, Tennessee	yes	soil	137	https://pmc.ncbi.nlm.nih.gov/articles/PMC4319575/	(Hwang et al., 2015)	Hwang, C., Copeland, A., Lucas, S., Lapidus, A., Barry, K., Glavina del Rio, T., et al. (2015) Complete Genome Sequence of Anaeromyxobacter sp. Fw109-5, an Anaerobic, Metal-Reducing Bacterium Isolated from a Contaminated Subsurface Environment. Genome Announc 3: e01449-14.
Anaeromyxobacter sp. K	Subsurface sediments (ca 15 m) at the ERSP-FRC, Oak Ridge, TN	yes	soil	152	http://bacmap.wishartlab.com/organisms/744
Archangium gephyra DSM 2261	Essex county (Ontario, Canada) soil samples in 1969 using soil baiting method with sterile, antibiotic-free rabbit dung pellets	yes	soil	357	https://pmc.ncbi.nlm.nih.gov/articles/PMC5441343/	(Sharma and Subramanian, 2017)	Sharma, G. and Subramanian, S. (2017) Unravelling the Complete Genome of Archangium gephyra DSM 2261T and Evolutionary Insights into Myxobacterial Chitinases. Genome Biol Evol 9: 1304–1311.
Archangium primigenium ATCC 29037	Soil and elm tree bark	not sure	soil	342	https://www.tandfonline.com/doi/epdf/10.1080/00275514.1965.12018260?needAccess=true	(McDonald, 1965)	McDonald, J.C. (1965) Studies on the Genus Archangium (Myxobacterales) I. Morphology. Mycologia 57: 737–747
Archangium violaceum SDU34	Soil with rabbit faeces and plant residues	no	soil	453	http://bacdive.dsmz.de/strain/3433
Archangium violaceum SDU8	Soil with rabbit faeces and plant residues	no	soil	457	http://bacdive.dsmz.de/strain/3433
Chondromyces apiculatus DSM 436	Decayed wood	yes	soil/wood?	274	https://www.dsmz.de/collection/catalogue/details/culture/DSM-436
Chondromyces crocatus Cm c5	Soil	yes	soil	255	https://bacdive.dsmz.de/strain/12016
Corallococcus aberystwythensis AB050A	Soil field near Aberystwyth, United Kingdom	yes	soil	331	https://bacdive.dsmz.de/strain/159694
Corallococcus carmarthensis CA043D	Soil field near Carmarthen, United Kingdom	yes	soil	352	https://bacdive.dsmz.de/strain/159518
Corallococcus coralloides B035	Belgian soil sample	yes	soil	282	https://journals.asm.org/doi/10.1128/mra.00050-19?url_ver=Z39.88-2003&rfr_id=ori%3Arid%3Acrossref.org&rfr_dat=cr_pub++0pubmed	(Bouhired et al., 2019)	Bouhired, S., Rupp, O., Blom, J., Schäberle, T.F., Schiefer, A., Kehraus, S., et al. (2019) Complete Genome Sequence of the Corallopyronin A-Producing Myxobacterium Corallococcus coralloides B035. Microbiology Resource Announcements 8: 10.1128/mra.00050-19.
Corallococcus coralloides DSM 2259	Soil	yes	soil	318	https://www.dsmz.de/collection/catalogue/details/culture/DSM-2259
Corallococcus exercitus AB043B	Soil field near the village of Goginan, United Kingdom	yes	soil	319	https://pmc.ncbi.nlm.nih.gov/articles/PMC6952226/	(Livingstone et al., 2020)
Corallococcus exiguus DSM 14696	Soil with decaying plant material	no	soil	317
Corallococcus interemptor AB047A	Soil field near a field near the village of Goginan, United Kingdom	yes	soil	288	https://pmc.ncbi.nlm.nih.gov/articles/PMC6952226/	(Livingstone et al., 2020)	Livingstone, P.G., Ingleby, O., Girdwood, S., Cookson, A.R., Morphew, R.M., and Whitworth, D.E. (2020) Predatory Organisms with Untapped Biosynthetic Potential: Descriptions of Novel Corallococcus Species C. aberystwythensis sp. nov., C. carmarthensis sp. nov., C. exercitus sp. nov., C. interemptor sp. nov., C. llansteffanensis sp. nov., C. praedator sp. nov., C. sicarius sp. nov., and C. termina…
Corallococcus llansteffanensis CA051B	Soil field near the edge of a stream near the village of Llansteffan, United Kingdom	yes	soil	343	https://pmc.ncbi.nlm.nih.gov/articles/PMC6952226/	(Livingstone et al., 2020)	Livingstone, P.G., Ingleby, O., Girdwood, S., Cookson, A.R., Morphew, R.M., and Whitworth, D.E. (2020) Predatory Organisms with Untapped Biosynthetic Potential: Descriptions of Novel Corallococcus Species C. aberystwythensis sp. nov., C. carmarthensis sp. nov., C. exercitus sp. nov., C. interemptor sp. nov., C. llansteffanensis sp. nov., C. praedator sp. nov., C. sicarius sp. nov., and C. termina…
Corallococcus praedator CA031B	Soil field near woodland near Tanerdy, United Kingdom	yes	soil	339	https://pmc.ncbi.nlm.nih.gov/articles/PMC6952226/	(Livingstone et al., 2020)	Livingstone, P.G., Ingleby, O., Girdwood, S., Cookson, A.R., Morphew, R.M., and Whitworth, D.E. (2020) Predatory Organisms with Untapped Biosynthetic Potential: Descriptions of Novel Corallococcus Species C. aberystwythensis sp. nov., C. carmarthensis sp. nov., C. exercitus sp. nov., C. interemptor sp. nov., C. llansteffanensis sp. nov., C. praedator sp. nov., C. sicarius sp. nov., and C. termina…
Corallococcus sicarius CA040B	Soil field near woodland near Tanerdy, United Kingdom	yes	soil	326	https://pmc.ncbi.nlm.nih.gov/articles/PMC6952226/	(Livingstone et al., 2020)	Livingstone, P.G., Ingleby, O., Girdwood, S., Cookson, A.R., Morphew, R.M., and Whitworth, D.E. (2020) Predatory Organisms with Untapped Biosynthetic Potential: Descriptions of Novel Corallococcus Species C. aberystwythensis sp. nov., C. carmarthensis sp. nov., C. exercitus sp. nov., C. interemptor sp. nov., C. llansteffanensis sp. nov., C. praedator sp. nov., C. sicarius sp. nov., and C. termina…
Corallococcus terminator CA054A	Soil field near the edge of a stream near the village of Llansteffan, United Kingdom	yes	soil	342	https://pmc.ncbi.nlm.nih.gov/articles/PMC6952226/	(Livingstone et al., 2020)	Livingstone, P.G., Ingleby, O., Girdwood, S., Cookson, A.R., Morphew, R.M., and Whitworth, D.E. (2020) Predatory Organisms with Untapped Biosynthetic Potential: Descriptions of Novel Corallococcus Species C. aberystwythensis sp. nov., C. carmarthensis sp. nov., C. exercitus sp. nov., C. interemptor sp. nov., C. llansteffanensis sp. nov., C. praedator sp. nov., C. sicarius sp. nov., and C. termina…
Cystobacter ferrugineus Cbfe23	Soil sample in China collected in 1982	yes	soil	474	https://pmc.ncbi.nlm.nih.gov/articles/PMC5331508/	(Akbar et al., 2017)	Akbar, S., Dowd, S.E., and Stevens, D.C. (2017) Draft Genome Sequence of Cystobacter ferrugineus Strain Cbfe23. Genome Announc 5: e01601-16
Cystobacter fuscus DSM 52655	Loamy soil beneath bambus	yes	soil	493	https://www.ebi.ac.uk/biosamples/samples/SAMN06167122
Enhygromyxa salina SWB007	Coastal soil samples	yes	marine	174	https://journals.asm.org/doi/full/10.1128/genomea.00324-18	(Amiri Moghaddam et al., 2018)	Amiri Moghaddam, J., Poehlein, A., Fisch, K., Alanjary, M., Daniel, R., König, G.M., and Schäberle, T.F. (2018) Draft Genome Sequences of the Obligatory Marine Myxobacterial Strains Enhygromyxa salina SWB005 and SWB007. Genome Announcements 6: 10.1128/genomea.00324-18.
Haliangium ochraceum DSM 14365	Seaweed sample	no	marine	205	https://pmc.ncbi.nlm.nih.gov/articles/PMC3035250/	(Ivanova et al., 2010)	Ivanova, N., Daum, C., Lang, E., Abt, B., Kopitz, M., Saunders, E., et al. (2010) Complete genome sequence of Haliangium ochraceum type strain (SMP-2T). Stand in Genomic Sci 2: 96–106.
Hyalangium minutum DSM 14724	Mountain soil with decayed plants	not sure	soil	317	https://www.frontiersin.org/journals/microbiology/articles/10.3389/fmicb.2024.1369499/full	(Zang et al., 2024)	Zang, Y., Zhang, X., Wang, Z., Tong, Q., Zhou, Y., Yao, Q., and Zhu, H. (2024) Hyalangiumruber sp. nov, characterization of a novel myxobacterium strain s54d21 and their secondary metabolites. Front Microbiol 15:.
Kofleriaceae bacterium H4_MYX2	Unknown	Unknown	Unknown	166
Labilithrix luteola DSM 27648	Forest soil	yes	soil	300	https://bacdive.dsmz.de/strain/130838
Melittangium boletus DSM 14713	Soil with rotting wood, Uttar Pradesh, India	yes	soil	380	https://www.dsmz.de/collection/catalogue/details/culture/DSM-14713
Minicystis rosea DSM 24000	Dried Philippine soil with decayed plant material	yes	soil	379	https://bacdive.dsmz.de/strain/130822
Myxococcus eversor AB053B	Soil	yes	soil	314	https://bacdive.dsmz.de/strain/166567
Myxococcus fulvus 124B02	Soil sample collected in Northeast China	yes	soil	316	https://pubmed.ncbi.nlm.nih.gov/26734118/	(Chen et al., 2016)	Chen, X.-J., Han, K., Feng, J., Zhuo, L., Li, Y.-J., and Li, Y.-Z. (2016) The complete genome sequence and analysis of a plasmid-bearing myxobacterial strain Myxococcus fulvus 124B02 (M 206081). Stand Genomic Sci 11: 1.
Myxococcus hansupus	Purified as a contaminant on the culture plate of Chondromyces apiculatus	yes		254	https://journals.plos.org/plosone/article?id=10.1371/journal.pone.0148593	(Sharma et al., 2016)	Sharma, G., Narwani, T., and Subramanian, S. (2016) Complete Genome Sequence and Comparative Genomics of a Novel Myxobacterium Myxococcus hansupus. PLOS ONE 11: e0148593.
Myxococcus llanfairpwllgwyngyllgogerychwyrndrobwllllantysiliogogogochensis AM401	Soil	yes	soil	358	https://lpsn.dsmz.de/species/myxococcus-llanfairpwllgwyngyllgogerychwyrndrobwllllantysiliogogogochensis
Myxococcus macrosporus DSM 14697	Soil	yes	soil	232	https://www.dsmz.de/collection/catalogue/details/culture/DSM-14697
Myxococcus macrosporus HW-1	Coastal seawater sample	yes	marine	233	https://www.kegg.jp/kegg-bin/show_organism?org=mfu
Myxococcus stipitatus DSM 14675	Soil	no	soil	264	https://bacdive.dsmz.de/strain/10096
Myxococcus vastator AM301	Soil	yes	soil	249	https://bacdive.dsmz.de/pdf-view/167926?
Myxococcus virescens DSM 2260	Soil	yes	soil	237	https://bacdive.dsmz.de/strain/9804
Myxococcus xanthus DK 1622	Soil	no	soil	238	https://pubmed.ncbi.nlm.nih.gov/16672510/	(Vos and Velicer, 2006)	Vos, M. and Velicer, G.J. (2006) Genetic population structure of the soil bacterium Myxococcus xanthus at the centimeter scale. Appl Environ Microbiol 72: 3615–3625.
Nannocystis exedens DSM 71	Soil	yes	soil	212	https://www.dsmz.de/collection/catalogue/details/culture/DSM-71
Pajaroellobacter abortibovis BTF92-0548A/99-0131	Unknown	yes	Unknown	50
Plesiocystis pacifica SIR-1	Semi-dried sea grass	yes	marine	167	https://bacdive.dsmz.de/strain/10420
Polyangium fumosum DSM 14668	Soil with decaying plant material	yes	soil	287	https://www.dsmz.de/collection/catalogue/details/culture/DSM-14668
Polyangium spumosum DSM 14734	Soil with decaying plant material	yes	soil	217	https://www.dsmz.de/collection/catalogue/details/culture/DSM-14734
Pseudenhygromyxa sp. WMMC2535	Ragged sea hare	yes	marine	173	https://journals.asm.org/doi/full/10.1128/mra.00657-20	(Chanana et al., 2020)	Chanana, S., Braun, D.R., Rajski, S.R., and Bugni, T.S. (2020) Draft Genome Sequence of Pseudenhygromyxa sp. Strain WMMC2535, a Marine Ascidian-Associated Bacterium. Microbiology Resource Announcements 9: e00657-20
Pyxidicoccus caerfyrddinensis CA032A	Soil sampled near Carmarthen, Wales	not sure	soil	377	https://academic.oup.com/gbe/article/13/4/evab040/6261007?login=true	(Chambers et al., 2021)	Chambers, J., Sparks, N., Sydney, N., Livingstone, P.G., Cookson, A.R., and Whitworth, D.E. (2021) Corrigendum to “Comparative genomics and pan-genomics of the Myxococcaceae, including a description of five novel species: Myxococcus eversor sp. nov., Myxococcus llanfairpwllgwyngyllgogerychwyrndrobwllllantysiliogogogochensis sp. nov., Myxococcus vastator sp. nov., Pyxidicoccus caerfyrddinensis sp.…
Pyxidicoccus fallax DSM 14698	Soil with decaying plant material	yes	soil	432	https://www.dsmz.de/collection/catalogue/details/culture/DSM-14698
Pyxidicoccus trucidator CA060A	Soil	yes	soil	356	https://bacdive.dsmz.de/strain/166565
Sandaracinus amylolyticus DSM 53668	Soil with plant residues	yes	soil	249	https://www.dsmz.de/collection/catalogue/details/culture/DSM-53668
Simulacricoccus sp. 17bor-14	Fresh soil sample.	no	soil	199	https://bacdive.dsmz.de/strain/159830
Sorangium cellulosum So ce26	Soil with decaying plant material and herbivore dung	no	soil	421
Sorangium cellulosum So ce56	Soil with plant residues beneath Eugenia caryophyllata	yes	soil	374	https://bacdive.dsmz.de/strain/12490
Sorangium cellulosum So ce836	Sandy soil with plant residues and lime pebbles	yes	soil	397	https://bacdive.dsmz.de/strain/21078
Sorangium cellulosum So ceGT47	Unknown	no	soil	292
Sorangium cellulosum So0157-2	Soil near the bank of an alkaline lake (pH 9.0) in Yunnan Province, China	yes	soil	402	https://www.genome.jp/kegg-bin/show_organism?org=scu
Stigmatella aurantiaca DW4/3-1	Rotting wood and bark	yes	soil/wood?	382	http://bacmap.wishartlab.com/organisms/1189
Stigmatella erecta DSM 16858	Poplar bark - Stigmatella erecta M26	no	soil/wood?	380	https://bacdive.dsmz.de/strain/3708
Vitiosangium sp. GDMCC 1.1324	Forest soil	yes	soil	451	https://pubmed.ncbi.nlm.nih.gov/33096440/	(Zhou et al., 2020)	Zhou, X., Xu, Z., He, J., Li, Y., Pan, C., Wang, C., et al. (2020) A myxobacterial LPMO10 has oxidizing cellulose activity for promoting biomass enzymatic saccharification of agricultural crop straws. Bioresour Technol 318: 124217.
Vulgatibacter incomptus DSM 27710	Soil	yes	soil	93	https://www.microbiologyresearch.org/content/journal/ijsem/10.1099/ijs.0.063198-0#tab2	(Yamamoto et al., 2014)	Yamamoto, E., Muramatsu, H., and Nagai, K. (2014) Vulgatibacter incomptus gen. nov., sp. nov. and Labilithrix luteola gen. nov., sp. nov., two myxobacteria isolated from soil in Yakushima Island, and the description of Vulgatibacteraceae fam. nov., Labilitrichaceae fam. nov. and Anaeromyxobacteraceae fam. nov. International Journal of Systematic and Evolutionary Microbiology 64: 3360–3368.
